# Supplementary material for: Mesomeric Acceleration Counters Slow Initiation of Ruthenium–CAAC Catalysts for Olefin Metathesis (CAAC = Cyclic (Alkyl)(Amino) Carbene)
Source: ACS Catal. 2023 Apr 5;13(8):5315–25. doi: 10.1021/acscatal.2c03828 (PMC10127214; doi:10.1021/acscatal.2c03828)
Supplement: Supplementary file 2 — cs2c03828_si_002.xyz [file cs2c03828_si_002.xyz]

19
tBuVE
C   1.773107   0.194718  -0.283541
C   2.948218   0.005518  -0.916005
H   1.712855   0.789267   0.649469
H   3.012190  -0.585704  -1.842253
H   3.863269   0.449421  -0.502055
O   0.605212  -0.326316  -0.755722
C  -0.617957  -0.095379   0.036992
C  -1.695361  -0.819433  -0.770481
H  -1.455232  -1.898940  -0.858249
H  -1.766779  -0.393467  -1.792338
H  -2.682829  -0.717227  -0.276534
C  -0.915903   1.405337   0.116721
H  -0.138815   1.952718   0.688836
H  -1.887122   1.573291   0.626684
H  -0.976249   1.843636  -0.901005
C  -0.467298  -0.722884   1.426135
H  -1.421244  -0.636649   1.986823
H   0.318902  -0.219225   2.025270
H  -0.208965  -1.798679   1.341252
26
2-isopropoxystyrene
C  -2.923819  -2.235119  -0.287653
C  -1.592623  -2.463820  -0.226116
H  -3.408297  -2.237056  -1.279916
H  -1.014543  -2.640387  -1.145841
H  -1.031580  -2.487361   0.722185
C  -5.609137  -1.476629   2.992951
C  -4.236962  -1.633035   3.245051
C  -3.369307  -1.878887   2.175681
C  -3.828047  -1.976223   0.843818
C  -5.229540  -1.816346   0.607641
C  -6.106397  -1.565388   1.684397
H  -6.308989  -1.279809   3.821713
H  -3.844394  -1.559046   4.271569
H  -2.291279  -1.995749   2.373385
H  -7.186431  -1.440827   1.509096
O  -5.629878  -1.946954  -0.694007
C  -7.015505  -1.680069  -1.059374
H  -7.681506  -2.179016  -0.312406
C  -7.275933  -0.177372  -1.091192
H  -8.331683   0.019877  -1.372815
H  -6.619001   0.310007  -1.842443
H  -7.091114   0.297592  -0.106703
C  -7.205706  -2.337230  -2.418790
H  -8.252533  -2.206117  -2.761524
H  -6.988196  -3.423410  -2.367056
H  -6.532794  -1.878406  -3.173827
75
1_HII
Ru  13.049291   5.695591   5.218096
Cl  11.442195   4.913302   6.756931
Cl  15.121807   6.601497   4.535736
O  14.243660   3.741759   5.739399
N  11.989235   8.397123   5.644686
N  11.779243   7.878368   3.513168
C  12.147847   7.369840   4.737338
C  11.686626   9.689228   4.998791
H  12.613495  10.327815   4.969904
H  10.893164  10.239385   5.567903
C  11.239040   9.253402   3.605221
H  10.117935   9.228281   3.496171
H  11.657609   9.894362   2.787146
C  12.155072   8.358849   7.071758
C  11.005088   8.108183   7.867788
C  11.140648   8.123541   9.264054
H  10.250202   7.921860   9.884459
C  12.373971   8.393993   9.891292
C  13.477868   8.687651   9.076370
H  14.444516   8.939064   9.546603
C  13.391008   8.701734   7.667806
C   9.664158   7.853030   7.232717
H   8.874174   7.769700   8.005375
H   9.679756   6.910124   6.648965
H   9.377795   8.670214   6.536573
C  12.491110   8.378878  11.394905
H  13.467896   8.778494  11.733576
H  12.392790   7.345012  11.793402
H  11.687006   8.980305  11.870108
C  14.576623   9.158668   6.858386
H  15.527477   8.841162   7.333195
H  14.598403  10.270753   6.807902
H  14.564959   8.766033   5.826456
C  11.503587   7.164712   2.300624
C  10.302066   6.425228   2.181706
C  10.020791   5.803381   0.950413
H   9.090149   5.217762   0.853201
C  10.889143   5.908603  -0.152419
C  12.072962   6.655088   0.001910
H  12.772648   6.742257  -0.847397
C  12.398152   7.294915   1.212230
C   9.375578   6.253346   3.356357
H   8.409205   5.815807   3.036190
H   9.167885   7.214175   3.870718
H   9.819468   5.578883   4.121221
C  10.548309   5.263312  -1.472878
H  11.455306   4.886464  -1.989212
H  10.065694   5.993730  -2.160451
H   9.842043   4.418056  -1.345277
C  13.674945   8.080044   1.354767
H  14.299408   7.985889   0.444258
H  14.263078   7.734471   2.229610
H  13.473271   9.162369   1.512542
C  12.672688   4.629594   3.767058
H  12.036135   4.923996   2.908875
C  14.947238   3.349170   6.981936
H  15.853523   2.782959   6.658029
C  15.374289   4.636520   7.665573
H  16.010001   5.252545   7.000558
H  15.952067   4.381944   8.578034
H  14.490585   5.234904   7.973317
C  14.033857   2.485410   7.841143
H  13.694814   1.576347   7.305163
H  13.141105   3.063727   8.151997
H  14.585755   2.159285   8.748086
C  14.059005   2.817060   4.740693
C  14.614064   1.529672   4.705461
H  15.248710   1.154795   5.523827
C  14.355200   0.709360   3.592708
H  14.793458  -0.301887   3.565021
C  13.555764   1.157413   2.526698
H  13.365823   0.500667   1.662977
C  13.001582   2.440867   2.573580
H  12.369376   2.813770   1.749796
C  13.234506   3.292990   3.680880
79
1_HC1Ph
Ru   4.368027  11.211072  14.743335
Cl   3.330642  11.351017  16.852163
Cl   5.326228  12.096967  12.773064
N   6.201848   9.011767  15.711872
C   7.481230   8.777272  16.511380
C   8.544514   8.034480  15.683226
H   9.443566   7.884588  16.316191
H   8.857245   8.583562  14.776427
H   8.180708   7.032217  15.376398
C   7.204526   7.945230  17.770387
H   8.154874   7.845953  18.335835
H   6.853196   6.922602  17.523619
H   6.464217   8.432254  18.432169
C   7.869592  10.223778  16.885978
H   7.520825  10.428826  17.926589
H   8.979820  10.369669  16.866900
C   7.161992  11.156462  15.870268
C   8.085857  11.353471  14.645097
H   7.572222  11.854118  13.805267
H   8.457213  10.382098  14.270025
H   8.966907  11.957738  14.947270
C   6.762553  12.517512  16.472724
C   6.901605  13.717464  15.740727
H   7.288477  13.697394  14.712596
C   6.551975  14.958080  16.300492
H   6.679845  15.876117  15.703363
C   6.055486  15.031617  17.609139
H   5.791575  16.005353  18.053596
C   5.895417  13.847399  18.345358
H   5.492869  13.882538  19.371100
C   6.235096  12.611420  17.779517
H   6.080338  11.699273  18.375236
C   5.921771  10.306188  15.422307
C   5.468607   7.855049  15.239592
C   5.771550   7.333917  13.950035
C   6.668828   8.031664  12.946248
H   7.158608   8.908624  13.405421
H   7.483655   7.331350  12.650959
C   5.916649   8.489691  11.686583
H   6.622985   8.950580  10.964551
H   5.147296   9.249197  11.930568
H   5.418498   7.640519  11.172994
C   5.160733   6.126661  13.556627
H   5.406989   5.704559  12.567867
C   4.256692   5.463564  14.392996
H   3.803201   4.509901  14.075784
C   3.917613   6.027672  15.627378
H   3.178644   5.523317  16.271014
C   4.498954   7.232096  16.073829
C   4.018211   7.823653  17.385925
H   4.469188   8.823234  17.533233
H   4.372731   7.181564  18.225005
C   2.490920   7.955654  17.468842
H   2.200661   8.426204  18.431090
H   1.979542   6.971983  17.411777
H   2.101301   8.597872  16.652719
C   3.372270   9.840210  14.016418
H   3.702072   8.782859  13.976935
C   2.056166  10.086411  13.458425
C   1.256680   9.036980  12.939450
H   1.663668   8.011598  12.959380
C  -0.015913   9.291730  12.419412
C  -0.505902  10.609685  12.410403
H  -1.507719  10.821131  12.001390
C   0.258720  11.676962  12.912436
H  -0.153043  12.698033  12.889057
C   1.534381  11.414001  13.436800
O   2.379776  12.345473  13.980985
C   2.032161  13.781741  13.898911
H   0.950388  13.856598  14.165025
C   2.286916  14.295587  12.488255
H   1.717400  13.724669  11.727399
H   3.365560  14.228672  12.242470
H   1.970337  15.358088  12.422850
C   2.858466  14.495578  14.953743
H   2.675561  14.076822  15.962044
H   2.582873  15.570409  14.956508
H   3.942490  14.418574  14.729197
H  -0.628952   8.469123  12.018445
79
1_HC1Ph*
Ru  -0.491682   0.943217  -0.035051
Cl  -2.302124  -0.537219   0.204934
Cl   0.758329   2.634633  -1.108930
O  -2.198505   2.633268   0.054439
N   1.126759  -1.344858  -0.883272
C   0.941682  -0.343180   0.021305
C   2.137388  -0.389975   1.018263
C   3.180759  -1.246901   0.248400
H   3.856353  -1.816062   0.935539
H   3.815403  -0.559619  -0.370918
C   2.392411  -2.175678  -0.683642
C   2.758292   1.003529   1.267431
H   2.890283   1.542368   0.309401
H   3.757108   0.884342   1.736290
H   2.142335   1.638486   1.930723
C   3.126568  -2.424557  -2.003516
H   2.501632  -2.991418  -2.724038
H   4.029782  -3.034145  -1.791585
H   3.461050  -1.484247  -2.478478
C   2.097243  -3.531690  -0.023703
H   1.537305  -3.430733   0.924753
H   3.066478  -4.022050   0.206267
H   1.544065  -4.205472  -0.704010
C   0.258839  -1.547090  -2.034415
C   0.466083  -0.744306  -3.195045
C  -0.414719  -0.906268  -4.284566
H  -0.276807  -0.273970  -5.177015
C  -1.445765  -1.848826  -4.256377
H  -2.125815  -1.955038  -5.117704
C  -1.609090  -2.654683  -3.126196
H  -2.426056  -3.394467  -3.097332
C  -0.775185  -2.525759  -1.997547
C   1.587741   0.265194  -3.348644
H   2.205053   0.302906  -2.431093
H   1.137411   1.278215  -3.430326
C  -1.073467  -3.427659  -0.814702
H  -2.106674  -3.197695  -0.474287
C  -0.986700  -4.925725  -1.141004
H   0.017541  -5.219130  -1.513984
H  -1.721405  -5.219083  -1.919826
H  -1.203039  -5.533037  -0.236917
C  -0.418776   1.496745   1.719302
H   0.246856   1.045950   2.488525
C  -1.297426   2.537844   2.212039
C  -1.265542   2.969920   3.561718
H  -0.547633   2.489891   4.248076
C  -2.121314   3.978260   4.013876
C  -3.025550   4.570584   3.114486
H  -3.703792   5.367411   3.461900
C  -3.088727   4.167697   1.769256
H  -3.811077   4.647601   1.090430
C  -2.229852   3.150886   1.322224
C  -3.030881   3.238595  -1.008988
H  -4.039887   3.403996  -0.559931
C  -3.132863   2.206566  -2.118457
H  -2.134314   1.998964  -2.557599
H  -3.785660   2.606734  -2.921449
H  -3.562897   1.256159  -1.748083
C  -2.410092   4.550433  -1.468348
H  -3.067930   5.019426  -2.230416
H  -1.414162   4.367447  -1.918534
H  -2.290527   5.270768  -0.634342
H  -0.421900  -3.175737   0.040515
C   2.474953   0.020831  -4.578907
H   2.956111  -0.979149  -4.555315
H   3.278957   0.784986  -4.630880
H   1.898131   0.086388  -5.524755
C   1.745839  -1.055819   2.352655
C   1.110318  -2.262200   4.847398
C   0.467169  -1.602914   2.589955
C   2.703081  -1.139332   3.388272
C   2.390970  -1.733151   4.620003
C   0.153553  -2.197967   3.824106
H  -0.307423  -1.544476   1.810627
H   3.714757  -0.728949   3.235665
H   3.157648  -1.779330   5.411374
H  -0.856982  -2.609635   3.983265
H   0.862168  -2.724878   5.816678
H  -2.087324   4.308133   5.064224
81
1_nG-C1Ph
Ru  -0.283649   0.978503  -0.235142
Cl  -1.416449   1.353075   1.783221
Cl   0.789823   1.707851  -2.197335
N   1.481353  -1.134073   0.999226
C   2.725972  -1.323535   1.862593
C   3.808724  -2.121778   1.118997
H   4.686930  -2.233317   1.788185
H   4.151713  -1.630466   0.189998
H   3.450047  -3.140408   0.865311
C   2.398078  -2.071896   3.161101
H   1.638784  -1.539482   3.764081
H   3.327543  -2.138929   3.764575
H   2.047892  -3.106375   2.968067
C   3.111275   0.140543   2.156808
H   2.733511   0.411237   3.171946
H   4.222379   0.279985   2.164555
C   2.444763   1.015123   1.065031
C   3.425391   1.153360  -0.124776
H   2.957021   1.613941  -1.011947
H   3.809902   0.163696  -0.434544
H   4.292327   1.770027   0.192266
C   2.024836   2.403826   1.585953
C   2.172478   3.561175   0.789751
H   2.570023   3.483921  -0.231773
C   1.822307   4.831470   1.278670
H   1.957769   5.715310   0.633446
C   1.317170   4.978170   2.577645
H   1.053905   5.975669   2.966184
C   1.147392   3.836289   3.376119
H   0.737703   3.929144   4.395423
C   1.487951   2.570050   2.882004
H   1.324638   1.693534   3.527028
C   1.227192   0.135678   0.608805
C   0.759520  -2.317534   0.579539
C   1.110558  -2.930393  -0.656015
C   2.046526  -2.307443  -1.674890
H   2.493746  -1.379182  -1.275716
H   2.889551  -3.011581  -1.862412
C   1.352960  -1.984812  -3.008030
H   0.555119  -1.227216  -2.872861
H   0.901471  -2.888432  -3.468712
H   2.086915  -1.570888  -3.730810
C   0.504681  -4.160191  -0.981650
H   0.785248  -4.657204  -1.925329
C  -0.440707  -4.752763  -0.137676
H  -0.890290  -5.723732  -0.403522
C  -0.828271  -4.095895   1.035314
H  -1.600639  -4.544613   1.680957
C  -0.251484  -2.867030   1.415739
C  -0.781985  -2.171275   2.655735
H  -0.309157  -1.176168   2.760383
H  -0.491902  -2.761892   3.555217
C  -2.306770  -1.995319   2.643259
H  -2.636460  -1.454001   3.554260
H  -2.841396  -2.967902   2.621469
H  -2.632228  -1.400679   1.765368
C  -1.242253  -0.450211  -0.891333
H  -0.928668  -1.509024  -0.806168
C  -2.513071  -0.253922  -1.571368
C  -3.261154  -1.345545  -2.057355
H  -2.891084  -2.374783  -1.929322
C  -4.478641  -1.116273  -2.705934
N  -5.248992  -2.258427  -3.214078
O  -6.325554  -2.024617  -3.783489
O  -4.781695  -3.394285  -3.047038
C  -4.981791   0.182579  -2.888663
H  -5.944349   0.318913  -3.403381
C  -4.254821   1.280536  -2.419514
H  -4.657861   2.294382  -2.568604
C  -3.027496   1.067434  -1.761157
O  -2.235249   2.042315  -1.245338
C  -2.561505   3.471714  -1.501102
H  -3.660113   3.572712  -1.331231
C  -2.184066   3.828856  -2.931713
H  -2.708846   3.195057  -3.674852
H  -1.091993   3.714890  -3.081051
H  -2.465769   4.884839  -3.128175
C  -1.810171   4.280380  -0.460112
H  -2.085606   3.975264   0.567647
H  -2.064380   5.352103  -0.594112
H  -0.713261   4.167606  -0.584040
81
1_nG-C1Ph*
Ru  -0.491492   0.938010  -0.023910
Cl  -2.299567  -0.537356   0.203516
Cl   0.745275   2.620271  -1.112133
O  -2.203846   2.639547   0.063041
N   1.129264  -1.341660  -0.880828
C   0.946472  -0.347973   0.028462
C   2.141843  -0.394433   1.023754
C   3.184511  -1.249578   0.250440
H   3.859337  -1.821192   0.936291
H   3.819810  -0.560867  -0.366688
C   2.395711  -2.175225  -0.684121
C   2.761909   0.999303   1.273751
H   2.893389   1.539709   0.316446
H   3.761333   0.879348   1.740806
H   2.147808   1.632858   1.940196
C   3.127619  -2.420656  -2.005482
H   2.500468  -2.982823  -2.727701
H   4.028693  -3.034173  -1.796020
H   3.465510  -1.479694  -2.476648
C   2.097804  -3.532440  -0.028591
H   1.538850  -3.434094   0.920667
H   3.066709  -4.024377   0.199097
H   1.543829  -4.203189  -0.711155
C   0.258172  -1.540179  -2.031096
C   0.466630  -0.737349  -3.191411
C  -0.416475  -0.897088  -4.279455
H  -0.278005  -0.265356  -5.172206
C  -1.449878  -1.836978  -4.249759
H  -2.131469  -1.941234  -5.110097
C  -1.612998  -2.643584  -3.120075
H  -2.430966  -3.382210  -3.090786
C  -0.776692  -2.517901  -1.992935
C   1.591935   0.267680  -3.348440
H   2.210229   0.306655  -2.431546
H   1.144842   1.281662  -3.434900
C  -1.072723  -3.422700  -0.811636
H  -2.105523  -3.194358  -0.468875
C  -0.987327  -4.919897  -1.142462
H   0.015653  -5.212698  -1.519149
H  -1.724498  -5.210626  -1.919887
H  -1.201376  -5.529348  -0.239327
C  -0.415491   1.494138   1.726476
H   0.247475   1.048560   2.500910
C  -1.297102   2.541542   2.213557
C  -1.260484   2.977527   3.553637
H  -0.555714   2.525620   4.268616
C  -2.126869   3.991214   3.974050
C  -3.042629   4.590537   3.093617
H  -3.707423   5.383299   3.467376
C  -3.098425   4.174423   1.760579
H  -3.822678   4.647168   1.078905
C  -2.234138   3.152983   1.319642
C  -3.040767   3.240717  -1.011826
H  -4.048438   3.406001  -0.560665
C  -3.137605   2.200366  -2.112351
H  -2.138614   1.992760  -2.550010
H  -3.790840   2.595891  -2.917270
H  -3.567929   1.252170  -1.737006
C  -2.413852   4.547884  -1.472243
H  -3.067167   5.010656  -2.241836
H  -1.415420   4.361549  -1.915129
H  -2.300992   5.275038  -0.643060
N  -2.082033   4.439876   5.371472
O  -1.278069   3.882780   6.132438
O  -2.851804   5.349679   5.713876
H  -0.419669  -3.173770   0.043358
C   2.477113   0.016005  -4.578807
H   2.953890  -0.985911  -4.553272
H   3.284252   0.776620  -4.633326
H   1.899457   0.081830  -5.524087
C   1.750567  -1.063293   2.356666
C   1.118839  -2.281819   4.845774
C   0.473602  -1.615288   2.591436
C   2.708151  -1.147479   3.391746
C   2.397702  -1.747623   4.620710
C   0.161754  -2.216573   3.823021
H  -0.300895  -1.559018   1.811954
H   3.718540  -0.733312   3.240971
H   3.164243  -1.794275   5.412123
H  -0.847196  -2.632671   3.980501
H   0.872228  -2.749072   5.813207
94
TS1-3'_HII
C   1.158598  -3.132608   1.499335
C   1.293421  -2.781117   0.132182
C   0.720930  -3.587200  -0.886198
C  -0.080594  -4.678937  -0.504642
C  -0.291899  -5.012765   0.845330
C   0.352206  -4.238513   1.826008
N   2.146001  -1.684592  -0.246770
C   1.815160  -0.342594  -0.263814
N   2.992924   0.344820  -0.449724
C   4.129692  -0.556167  -0.745229
C   3.604099  -1.914468  -0.288806
Ru  -0.053137   0.213929  -0.271945
Cl  -0.516256  -0.202043   2.028743
C   3.261979   1.753658  -0.438474
C   3.623826   2.352122   0.795137
C   3.960171   3.716974   0.805916
C   3.954138   4.491443  -0.370226
C   3.622387   3.857088  -1.580131
C   3.287478   2.490731  -1.645176
C   3.614215   1.551812   2.071860
C   4.266705   5.965372  -0.325767
C   2.982419   1.844139  -2.970117
C   1.008725  -3.331193  -2.342152
C  -1.180602  -6.168243   1.230626
C   1.905374  -2.417607   2.596339
C   0.249228   2.010799   0.026617
C  -0.589261   3.208017  -0.045545
C  -0.165768   4.291130   0.779148
C  -0.847969   5.506485   0.842324
C  -1.986742   5.685017   0.039809
C  -2.427937   4.659562  -0.806182
C  -1.754693   3.419359  -0.856723
O  -2.154881   2.388432  -1.649728
C  -3.019052   2.672463  -2.805977
C  -3.524465   1.329248  -3.305487
Cl  -0.133625  -0.018646  -2.621712
C  -2.228556   3.429934  -3.867072
C  -3.543730  -1.082114   0.491391
C  -2.900849  -0.617134  -0.605102
H  -2.541004   6.638020   0.062247
H  -3.317978   4.828004  -1.432350
H   0.741699   4.139092   1.387585
H  -4.137843   0.816292  -2.539674
H  -4.155981   1.493140  -4.203358
H  -2.677288   0.669742  -3.578319
H   3.850768  -2.742530  -1.002234
H   3.980895  -2.201751   0.732422
H   4.351569  -0.531739  -1.848396
H   5.044537  -0.224969  -0.189509
H  -3.887150   3.280963  -2.454130
H   3.627745   4.442860  -2.515668
H   4.236467   4.188183   1.765152
H  -0.535947  -5.300822  -1.294492
H   0.234684  -4.507773   2.890197
H   4.234437   0.633948   1.991219
H   3.999400   2.154013   2.918336
H   2.585719   1.214842   2.331656
H   2.742555   2.610193  -3.734395
H   3.860694   1.272316  -3.345398
H   2.131958   1.138532  -2.900084
H   2.099997  -3.381826  -2.548971
H   0.509414  -4.089995  -2.977001
H   0.670018  -2.324606  -2.659684
H   2.148062  -1.373129   2.330515
H   1.307820  -2.397828   3.529105
H   2.856096  -2.950423   2.825394
H   4.683962   6.325370  -1.288262
H   3.345612   6.558279  -0.126954
H   4.988942   6.206814   0.481047
H  -1.232692  -6.930748   0.426794
H  -0.830571  -6.662547   2.160323
H  -2.221382  -5.820692   1.419724
H  -0.491167   6.312846   1.502307
H  -2.885232   3.655575  -4.733293
H  -1.376894   2.812908  -4.223257
H  -1.830317   4.390726  -3.482324
H   1.194805   2.266299   0.547882
H  -3.666712  -0.451598   1.393158
O  -4.060731  -2.336165   0.541924
H  -2.777052  -1.234420  -1.506156
H  -2.617066   0.445045  -0.654977
C  -4.683456  -2.778177   1.806732
C  -5.121733  -4.206951   1.486149
H  -5.601170  -4.673296   2.370625
H  -5.848019  -4.212665   0.647436
H  -4.245763  -4.821089   1.191485
C  -5.894678  -1.898206   2.129209
H  -5.599115  -0.852186   2.350919
H  -6.421122  -2.292860   3.022915
H  -6.608826  -1.890384   1.279795
C  -3.646682  -2.758916   2.933672
H  -4.082764  -3.197396   3.855409
H  -3.315356  -1.727684   3.172159
H  -2.751279  -3.348729   2.647845
94
TS1-3_HII
C  -1.241320  -2.327142   3.136339
C  -1.314977  -0.936024   2.876709
C  -0.652029  -0.002189   3.715751
C   0.183321  -0.494145   4.733126
C   0.358859  -1.873426   4.952155
C  -0.382381  -2.767110   4.162290
N  -2.187770  -0.439978   1.847063
C  -1.887462  -0.291457   0.507441
N  -3.072039   0.028194  -0.119150
C  -4.178983   0.252982   0.839313
C  -3.632018  -0.344929   2.133156
Ru  -0.035533  -0.394865  -0.104544
Cl   0.194245  -2.763372   0.115958
C  -3.376205   0.256069  -1.503351
C  -3.874530  -0.833371  -2.263859
C  -4.263399  -0.601062  -3.593662
C  -4.180562   0.677584  -4.179389
C  -3.711195   1.739037  -3.387285
C  -3.317796   1.560832  -2.045733
C  -3.954920  -2.215575  -1.668545
C  -4.568786   0.892918  -5.620222
C  -2.876872   2.739775  -1.219145
C  -0.865744   1.479645   3.554484
C   1.333368  -2.371354   5.987651
C  -2.093528  -3.333276   2.405240
C  -0.441486  -0.557241  -1.896939
C   0.373687  -0.558172  -3.111946
C  -0.180932  -1.290244  -4.202831
C   0.465127  -1.421618  -5.432166
C   1.701811  -0.782408  -5.616106
C   2.273407  -0.028730  -4.583282
C   1.637575   0.087278  -3.327404
O   2.163238   0.799043  -2.291878
C   3.138750   1.853274  -2.601792
C   3.769100   2.267580  -1.282530
Cl   0.319739   1.916814   0.249893
C   2.437652   3.009331  -3.307109
C   2.833053  -1.260194   1.834320
C   2.756021  -0.582649   0.659873
H   2.232124  -0.860500  -6.579744
H   3.238787   0.470154  -4.760402
H  -1.161813  -1.769186  -4.044554
H   4.352600   1.436856  -0.838812
H   4.465804   3.112108  -1.463021
H   2.992604   2.593064  -0.561684
H  -3.813207   0.304911   3.028163
H  -4.052642  -1.366792   2.346556
H  -4.380291   1.356384   0.927949
H  -5.113975  -0.249280   0.479574
H   3.932596   1.420678  -3.257302
H  -3.655470   2.752369  -3.821357
H  -4.646439  -1.447503  -4.189872
H   0.707477   0.227937   5.382501
H  -0.295696  -3.851813   4.348070
H  -4.553078  -2.230222  -0.732520
H  -4.416648  -2.926751  -2.381646
H  -2.945962  -2.602678  -1.401676
H  -2.650193   3.609646  -1.867472
H  -3.679878   3.055844  -0.516162
H  -1.978440   2.509367  -0.614372
H  -1.946001   1.737985   3.589667
H  -0.356611   2.037308   4.365701
H  -0.481769   1.846210   2.580567
H  -2.398377  -2.980563   1.403619
H  -1.549133  -4.289444   2.275212
H  -3.012784  -3.555034   2.993683
H  -4.784659   1.959798  -5.830878
H  -3.747167   0.580806  -6.303201
H  -5.461848   0.294487  -5.896564
H   1.329209  -1.734738   6.897027
H   1.117371  -3.416009   6.290058
H   2.368378  -2.347564   5.578665
H   0.006086  -2.006864  -6.244462
H   3.175166   3.799759  -3.559729
H   1.662875   3.450006  -2.644691
H   1.951070   2.683928  -4.248820
H  -1.456408  -0.926009  -2.149126
H   2.392835  -2.272614   1.915892
O   3.364387  -0.918436   3.035576
H   3.141399   0.425510   0.498795
H   2.405486  -1.142561  -0.223255
C   4.169052   0.305140   3.254923
C   4.634606   0.128939   4.703023
H   5.251411   0.995939   5.015547
H   3.764129   0.052981   5.386502
H   5.243979  -0.792206   4.807705
C   3.292765   1.555388   3.132958
H   2.903888   1.713116   2.109483
H   3.887213   2.449361   3.416249
H   2.426041   1.485497   3.820756
C   5.385160   0.332688   2.322512
H   6.059733   1.158532   2.630250
H   5.113781   0.493516   1.262711
H   5.950482  -0.619255   2.398459
75
TS1-2_HII
Ru  -0.263532   0.438781   0.465249
C   1.515587   0.375726   0.077591
Cl  -0.188201  -0.166847   2.731579
Cl  -1.177551   1.733537  -1.245963
H   1.996226  -0.429513  -0.518392
C  -0.893960  -1.298804  -0.131129
N  -0.215131  -2.466361  -0.387066
C  -1.119058  -3.557750  -0.817604
C  -2.483647  -3.046435  -0.364435
N  -2.237775  -1.597263  -0.225059
H  -1.055195  -3.689648  -1.934261
H  -0.822928  -4.521403  -0.328880
H  -3.298896  -3.238346  -1.108722
H  -2.796111  -3.477197   0.628497
C   4.243286   2.956690   2.188451
C   3.473431   3.511867   1.155997
C   2.570574   2.707222   0.425193
C   2.442363   1.324347   0.748070
C   3.250713   0.791993   1.779554
C   4.144448   1.592779   2.500972
H   4.938635   3.605792   2.745936
H   3.584514   4.581674   0.919993
H   3.151457  -0.280185   2.017612
H   4.757538   1.153703   3.303943
C   3.920646  -3.267974  -0.967002
C   3.297023  -3.529569   0.265588
C   1.934645  -3.249007   0.487926
C   1.191883  -2.674261  -0.567705
C   1.783313  -2.405108  -1.827471
C   3.145002  -2.707504  -2.001517
H   3.886888  -3.974593   1.085449
H   3.613936  -2.495907  -2.978228
C  -5.601037   0.975777   0.264351
C  -5.018579   0.347762   1.374783
C  -3.911230  -0.519373   1.252680
C  -3.356467  -0.715070  -0.033568
C  -3.966310  -0.152371  -1.186907
C  -5.072772   0.691030  -1.011870
H  -5.443600   0.521029   2.378830
H  -5.540866   1.141781  -1.904088
C   0.984733  -1.767560  -2.934016
H   1.586295  -1.690587  -3.861152
H   0.064282  -2.342237  -3.169340
H   0.654013  -0.743355  -2.652780
C   1.290525  -3.543103   1.817049
H   0.437739  -4.248215   1.711706
H   2.020270  -3.996087   2.517048
H   0.882881  -2.620222   2.279690
C   5.382230  -3.570109  -1.180294
H   5.541472  -4.171913  -2.100494
H   5.970118  -2.634430  -1.306271
H   5.814048  -4.126708  -0.324815
C  -3.421955  -1.260591   2.470901
H  -2.426928  -1.714753   2.325214
H  -3.355272  -0.585776   3.348533
H  -4.142243  -2.066808   2.735667
C  -3.461540  -0.477881  -2.568273
H  -4.060493   0.048263  -3.337907
H  -2.401385  -0.177907  -2.688192
H  -3.524628  -1.568115  -2.776642
C  -6.763050   1.923626   0.418537
H  -7.560480   1.714733  -0.325660
H  -7.208762   1.864689   1.431740
H  -6.441210   2.976040   0.254972
O   1.796324   3.151594  -0.608461
C   1.939926   4.530385  -1.065870
H   2.004561   5.194280  -0.168456
C   0.666366   4.851982  -1.832144
H   0.703437   5.901108  -2.191966
H  -0.227675   4.726589  -1.190521
H   0.556384   4.182620  -2.710404
C   3.192013   4.673116  -1.927235
H   3.301119   5.724509  -2.267242
H   4.112700   4.396019  -1.375175
H   3.114666   4.024415  -2.825369
79
TS1-2_HC1Ph
Ru   0.464043  -0.386474  -1.130362
C   1.522632   0.458380   0.092406
Cl   0.591517   1.046853  -2.966101
Cl   0.563164  -2.639011  -0.616440
H   1.099648   0.937520   1.004565
C  -1.313803   0.071848  -0.606419
N  -1.843544   1.068770   0.147975
C  -3.349309   1.275562  -0.055786
C  -3.567093   0.445039  -1.332777
C  -2.496741  -0.673472  -1.301473
H  -4.610820   0.047093  -1.399610
H  -3.379968   1.094704  -2.228754
C   5.685051   1.221806  -0.706401
C   5.311531  -0.060878  -0.280347
C   3.958803  -0.356167  -0.001717
C   2.971004   0.660822  -0.161742
C   3.384224   1.948632  -0.574028
C   4.727366   2.237356  -0.845881
H   6.747253   1.426915  -0.919060
H   6.087651  -0.832991  -0.161990
H   2.616782   2.731852  -0.685187
C   0.200465   3.620980   2.883686
C   0.108959   3.970662   1.532432
C  -0.549411   3.146571   0.597824
C  -1.117648   1.926296   1.064173
C  -1.007121   1.540887   2.429370
C  -0.352924   2.414427   3.320684
H   0.564376   4.911769   1.183672
H  -0.276773   2.126638   4.382832
C  -1.494989   0.217468   2.983624
H  -2.121981   0.422089   3.881418
H  -2.146638  -0.293555   2.258129
C  -0.560768   3.583833  -0.854073
H  -1.144085   2.870373  -1.465261
H   0.480378   3.501195  -1.242695
O   3.502061  -1.565936   0.432686
C   4.455913  -2.638850   0.702564
H   5.229690  -2.635632  -0.103913
C   3.661909  -3.934427   0.622683
H   4.335101  -4.794995   0.817567
H   3.203300  -4.059564  -0.377271
H   2.850187  -3.945410   1.379377
C   5.102977  -2.427061   2.068237
H   5.830631  -3.239752   2.275519
H   5.644711  -1.461084   2.125802
H   4.329337  -2.441900   2.864954
H   0.711663   4.289052   3.596312
C  -3.688310   2.751247  -0.283977
H  -4.784743   2.830320  -0.438928
H  -3.192976   3.159862  -1.183605
H  -3.429122   3.378883   0.593029
C  -4.166889   0.775989   1.146770
H  -3.920385   1.351053   2.062481
H  -4.025402  -0.301554   1.346663
H  -5.242796   0.942772   0.930881
C  -1.059723   5.017146  -1.082106
H  -2.098221   5.156956  -0.716639
H  -1.044117   5.261314  -2.164976
H  -0.423976   5.767975  -0.568576
C  -0.347079  -0.724950   3.378434
H  -0.749769  -1.661227   3.819498
H   0.325961  -0.260504   4.129419
H   0.271057  -1.002682   2.498095
C  -2.136138  -1.150391  -2.724103
H  -1.787134  -0.307995  -3.352478
H  -3.026296  -1.598742  -3.210287
H  -1.348755  -1.933622  -2.701643
C  -3.000157  -1.883247  -0.480154
C  -4.040900  -4.106730   0.953861
C  -4.161544  -2.557399  -0.918771
C  -2.366698  -2.356499   0.684313
C  -2.881785  -3.453692   1.395295
C  -4.677539  -3.653780  -0.212916
H  -4.683254  -2.219364  -1.829525
H  -1.442396  -1.880266   1.031903
H  -2.360350  -3.802043   2.302298
H  -5.587293  -4.157540  -0.579648
H  -4.444318  -4.968203   1.510830
H   5.021998   3.248115  -1.169560
79
TS1-2_HC1Ph*
Ru  -0.363578  -0.540944   0.300631
C  -1.747654   0.622857   0.064090
Cl   0.099130  -0.093151   2.540747
Cl  -0.707550  -2.209281  -1.287741
H  -1.630320   1.550249  -0.539563
C   1.011752   0.388180  -0.644512
N   2.327584   0.034346  -0.604514
C   3.204403   0.689307  -1.663433
C   2.307117   1.862798  -2.087204
C   0.836198   1.479902  -1.746718
H   2.595279   2.772732  -1.501474
H   2.424341   2.108301  -3.173507
C  -5.291101   0.509248   2.501425
C  -5.162976  -0.440384   1.477253
C  -4.022313  -0.443144   0.644623
C  -3.000220   0.528242   0.850987
C  -3.169368   1.484992   1.879241
C  -4.297801   1.478438   2.708191
H  -6.189422   0.489306   3.140332
H  -5.964511  -1.180572   1.329079
H  -2.377049   2.237661   2.026942
C   4.052060  -2.535421   2.333595
C   3.622691  -3.070620   1.116248
C   3.046463  -2.262920   0.113791
C   2.898489  -0.870288   0.383273
C   3.344483  -0.307135   1.615180
C   3.914053  -1.166074   2.573791
H   3.738919  -4.149205   0.930172
H   4.244799  -0.745623   3.537058
C   3.219668   1.163410   1.969965
H   2.835197   1.733884   1.102515
H   2.432703   1.253813   2.751448
C   2.639381  -2.916644  -1.194454
H   3.536346  -2.964985  -1.854731
H   1.907377  -2.273159  -1.715702
O  -3.816881  -1.313684  -0.386400
C  -4.857257  -2.281040  -0.722373
H  -5.254741  -2.714389   0.228681
C  -4.164778  -3.377858  -1.517673
H  -4.901485  -4.161506  -1.790922
H  -3.351585  -3.844152  -0.927732
H  -3.724183  -2.968748  -2.450387
C  -5.976228  -1.602441  -1.508122
H  -6.768613  -2.340570  -1.753555
H  -6.445232  -0.775556  -0.937813
H  -5.580218  -1.189588  -2.460064
H   4.496303  -3.191176   3.100566
C   3.495858  -0.271628  -2.829395
H   4.004499   0.300635  -3.633163
H   2.577589  -0.718892  -3.254396
H   4.177141  -1.087860  -2.520424
C   4.542802   1.170085  -1.095221
H   5.135489   0.333982  -0.670852
H   4.415480   1.950669  -0.323142
H   5.133748   1.612185  -1.924443
C   2.059108  -4.329451  -1.063190
H   1.196041  -4.349157  -0.366960
H   2.808473  -5.066972  -0.707558
H   1.700232  -4.682014  -2.052302
C   4.514235   1.807036   2.486559
H   4.870531   1.332964   3.424376
H   4.346556   2.881937   2.708557
H   5.338658   1.737038   1.746091
C   0.126425   0.827481  -2.953306
H   0.579042  -0.152102  -3.198964
H   0.213350   1.473346  -3.850602
H  -0.946196   0.647105  -2.743744
C   0.128281   2.759950  -1.279048
C  -1.024902   5.223966  -0.455720
C  -0.679540   3.513456  -2.155811
C   0.354025   3.273648   0.018149
C  -0.218592   4.485725   0.427298
C  -1.248996   4.732512  -1.749085
H  -0.880054   3.150971  -3.175170
H   0.973354   2.702287   0.728555
H  -0.034279   4.856788   1.449195
H  -1.877428   5.299317  -2.455938
H  -1.475504   6.177360  -0.134907
H  -4.402042   2.229478   3.507173
81
TS1-2_nG-C1Ph
Ru   0.066789   0.667869  -1.057197
C  -1.136358   0.282484   0.259431
Cl  -0.708433  -0.699043  -2.776193
Cl   0.767532   2.841888  -0.671262
H  -0.838187  -0.167273   1.232084
C   1.580716  -0.392539  -0.566505
N   1.748358  -1.468186   0.241804
C   3.065737  -2.221723   0.016306
C   3.490758  -1.616787  -1.332621
C   2.907201  -0.182340  -1.361063
H   4.601049  -1.638074  -1.469946
H   3.022824  -2.210063  -2.162684
C  -5.393140   0.678947  -0.394957
C  -4.656523   1.818739  -0.072527
C  -3.258594   1.735135   0.148178
C  -2.595796   0.471815   0.040647
C  -3.356697  -0.665206  -0.269413
C  -4.737049  -0.557378  -0.484477
H  -6.477520   0.732362  -0.571157
H  -5.180201   2.783871   0.010556
H  -2.876446  -1.650755  -0.349269
C  -1.014402  -2.879426   3.161385
C  -1.104484  -3.323770   1.837913
C  -0.204750  -2.881049   0.847441
C   0.798392  -1.944050   1.226837
C   0.886149  -1.458445   2.561009
C  -0.024598  -1.957173   3.513895
H  -1.899983  -4.032567   1.554924
H   0.047509  -1.597840   4.554277
C   1.865379  -0.394771   3.017693
H   2.417581  -0.784261   3.903554
H   2.621393  -0.202535   2.240492
C  -0.395541  -3.391408  -0.568333
H   0.387680  -2.983920  -1.234348
H  -1.349057  -2.968001  -0.959776
O  -2.465947   2.781233   0.470551
C  -3.052615   4.114185   0.661678
H  -3.828144   4.266766  -0.127960
C  -1.915665   5.099265   0.448031
H  -2.298528   6.134312   0.563715
H  -1.479993   4.993077  -0.564657
H  -1.108858   4.937825   1.192586
C  -3.667717   4.207229   2.052663
H  -4.110203   5.214577   2.200822
H  -4.470030   3.456938   2.205965
H  -2.888954   4.052221   2.828860
H  -1.723805  -3.250067   3.919609
C   2.842274  -3.732816  -0.091107
H   3.829003  -4.212308  -0.260327
H   2.189638  -4.000789  -0.941625
H   2.419929  -4.158088   0.842224
C   4.073851  -1.968225   1.149176
H   3.692627  -2.356333   2.115512
H   4.334784  -0.900683   1.264874
H   5.007032  -2.521779   0.915380
C  -0.458949  -4.920772  -0.686215
H   0.467164  -5.404635  -0.312325
H  -0.594950  -5.218241  -1.746985
H  -1.309901  -5.346731  -0.115440
C   1.189375   0.933037   3.395531
H   1.944188   1.657946   3.766852
H   0.431191   0.796952   4.195061
H   0.679992   1.392660   2.521691
C   2.650671   0.294952  -2.804379
H   1.987809  -0.406166  -3.347749
H   3.608865   0.365717  -3.357830
H   2.192624   1.307990  -2.820622
C   3.867092   0.813742  -0.671021
C   5.736301   2.592235   0.523312
C   5.159773   0.988678  -1.214415
C   3.529970   1.559422   0.473960
C   4.454020   2.436186   1.067146
C   6.083896   1.864188  -0.626392
H   5.459977   0.425114  -2.113412
H   2.524130   1.473210   0.902762
H   4.158089   3.007511   1.962615
H   7.086035   1.976963  -1.072326
H   6.460923   3.281085   0.987478
N  -5.504190  -1.761746  -0.803294
O  -6.716732  -1.635308  -1.037161
O  -4.903974  -2.848448  -0.823068
81
TS1-2_nG-C1Ph*
Ru   0.023856   0.654567  -0.255985
C  -1.468854  -0.052110   0.515386
Cl  -0.085033  -0.456605  -2.300443
Cl   0.287582   2.688833   0.832506
H  -1.417221  -0.775598   1.359991
C   1.362492  -0.308065   0.712490
N   2.684390  -0.276621   0.390861
C   3.618941  -0.851229   1.448171
C   2.624719  -1.653507   2.302679
C   1.208528  -1.043641   2.077410
H   2.623612  -2.719310   1.958863
H   2.904862  -1.646630   3.386903
C  -5.342338   0.269656  -1.372637
C  -4.830778   1.388168  -0.715729
C  -3.573437   1.330066  -0.063330
C  -2.815593   0.116787  -0.088333
C  -3.360289  -1.008018  -0.731480
C  -4.605094  -0.923659  -1.368503
H  -6.314865   0.304798  -1.884976
H  -5.423891   2.315555  -0.708937
H  -2.805063  -1.958116  -0.755782
C   4.191133   1.145127  -3.341401
C   4.118793   2.015083  -2.249835
C   3.631925   1.592973  -0.995547
C   3.195544   0.239975  -0.871479
C   3.281363  -0.664517  -1.970524
C   3.774542  -0.180059  -3.197118
H   4.453913   3.056763  -2.368048
H   3.823764  -0.864851  -4.059083
C   2.861653  -2.121869  -1.909882
H   2.533823  -2.384807  -0.885579
H   1.958044  -2.239736  -2.548499
C   3.622655   2.591979   0.147945
H   4.626415   2.578496   0.632325
H   2.904070   2.261531   0.919801
O  -3.018127   2.355548   0.620561
C  -3.735471   3.633640   0.727547
H  -4.199029   3.851747  -0.265572
C  -2.676788   4.681695   1.029536
H  -3.159786   5.677900   1.106210
H  -1.910749   4.718963   0.231054
H  -2.167545   4.463031   1.990559
C  -4.801595   3.537162   1.813049
H  -5.344978   4.502146   1.890718
H  -5.545866   2.742961   1.601554
H  -4.331446   3.323909   2.796160
H   4.572016   1.505037  -4.311441
C   4.305993   0.263563   2.254217
H   4.853882  -0.205712   3.097946
H   3.586696   0.991308   2.674965
H   5.047540   0.810895   1.640843
C   4.701420  -1.748196   0.841407
H   5.338949  -1.196400   0.120500
H   4.276343  -2.637763   0.342053
H   5.357219  -2.105196   1.662833
C   3.299247   4.035767  -0.253148
H   2.338901   4.098515  -0.803967
H   4.091178   4.490005  -0.884344
H   3.207209   4.666650   0.655162
C   3.942291  -3.104643  -2.385431
H   4.213542  -2.939490  -3.448647
H   3.575898  -4.149380  -2.300758
H   4.874547  -3.021108  -1.789106
C   0.866576   0.017955   3.146820
H   1.522851   0.904255   3.052272
H   1.008276  -0.397204   4.165281
H  -0.177836   0.373103   3.047688
C   0.207710  -2.207268   2.072216
C  -1.512732  -4.468885   2.104609
C  -0.487376  -2.574613   3.243049
C   0.037905  -3.009440   0.921653
C  -0.820824  -4.117884   0.932847
C  -1.338185  -3.693650   3.259249
H  -0.377219  -1.981217   4.163243
H   0.565840  -2.746312  -0.009243
H  -0.949727  -4.715101   0.014866
H  -1.870282  -3.956327   4.188621
H  -2.186180  -5.341372   2.113856
N  -5.143535  -2.102590  -2.048183
O  -4.494713  -3.158641  -1.989715
O  -6.224132  -1.983722  -2.648277
75
2_HII
Ru  -0.129519   0.191970   0.501616
C   1.563899   0.270288  -0.215670
Cl   0.279612   0.952201   2.682110
Cl  -1.365930   0.211297  -1.485231
H   2.147124  -0.627222  -0.497312
C  -0.274133  -1.651147   1.056726
N   0.685223  -2.565919   1.420880
C   0.092539  -3.847633   1.868484
C  -1.361212  -3.462053   2.139308
N  -1.495705  -2.212672   1.364589
H   0.190804  -4.619636   1.054147
H   0.625360  -4.225188   2.778887
H  -2.096980  -4.228074   1.781962
H  -1.552788  -3.260812   3.230432
C   3.370854   3.996882  -1.346136
C   3.747420   2.813066  -1.998550
C   3.143412   1.588777  -1.648039
C   2.164025   1.545778  -0.594279
C   1.809733   2.770540   0.033257
C   2.398307   3.983849  -0.333446
H   3.853153   4.944260  -1.639010
H   4.509566   2.856705  -2.792355
H   1.079735   2.742585   0.858048
H   2.113240   4.915400   0.180260
C   4.838343  -2.770392   0.520560
C   4.390404  -2.369399   1.793222
C   3.022986  -2.270614   2.105832
C   2.081593  -2.570509   1.092316
C   2.493177  -2.985353  -0.196903
C   3.874104  -3.077703  -0.456043
H   5.130029  -2.129493   2.576739
H   4.203587  -3.406877  -1.456629
C  -5.381216  -0.567728   0.765229
C  -4.680301  -0.322954   1.956224
C  -3.395227  -0.854010   2.194760
C  -2.791785  -1.623706   1.172090
C  -3.497337  -1.940351  -0.019102
C  -4.777093  -1.395516  -0.202323
H  -5.149266   0.294560   2.741939
H  -5.323535  -1.629098  -1.132447
C   1.489778  -3.278272  -1.283052
H   1.982261  -3.744487  -2.159234
H   0.682297  -3.957021  -0.938658
H   0.990627  -2.346381  -1.630460
C   2.574844  -1.859344   3.483524
H   1.994567  -2.666674   3.981564
H   3.446150  -1.625101   4.126673
H   1.913370  -0.970169   3.443558
C   6.312495  -2.841725   0.210638
H   6.510827  -3.437419  -0.703091
H   6.732315  -1.824563   0.043501
H   6.885154  -3.289851   1.049536
C  -2.746527  -0.647992   3.539837
H  -1.644212  -0.702240   3.495038
H  -3.020989   0.339282   3.963846
H  -3.102281  -1.419041   4.259876
C  -2.898041  -2.856261  -1.053444
H  -3.619317  -3.046961  -1.872758
H  -1.982464  -2.413617  -1.495618
H  -2.612386  -3.835775  -0.613063
C  -6.742293   0.032210   0.518414
H  -7.452311  -0.721665   0.117298
H  -7.175908   0.460358   1.444324
H  -6.685226   0.849603  -0.234242
O   3.391892   0.400851  -2.265039
C   4.372596   0.329484  -3.344973
H   4.259473   1.241095  -3.981573
C   3.990573  -0.898407  -4.158665
H   4.680003  -1.010828  -5.020581
H   2.955688  -0.809154  -4.546753
H   4.055897  -1.816087  -3.537107
C   5.782187   0.246524  -2.769704
H   6.525722   0.187794  -3.592256
H   6.028335   1.132304  -2.149504
H   5.886731  -0.660780  -2.138116
79
2_HC1Ph
Ru   1.154938  -1.915716   0.611671
C  -0.552986  -1.896802  -0.100586
Cl   0.737797  -2.601298   2.810402
Cl   2.391236  -2.398161  -1.303208
H  -0.997813  -0.946977  -0.465016
C   1.513919  -0.094069   0.998704
N   0.743747   1.013296   1.162997
C   1.424144   2.126578   1.967600
C   2.647718   1.366100   2.511053
C   2.959033   0.263911   1.471087
H   3.511790   2.051147   2.699881
H   2.372471   0.872314   3.480651
C  -2.919801  -5.407624  -0.812500
C  -3.225162  -4.215576  -1.483484
C  -2.446703  -3.057927  -1.271401
C  -1.343009  -3.095089  -0.345301
C  -1.071597  -4.329747   0.307595
C  -1.842090  -5.471805   0.087454
H  -3.542090  -6.299089  -0.996912
H  -4.074743  -4.198539  -2.183785
H  -0.244932  -4.363339   1.034824
C  -3.224701   1.843289  -0.131091
C  -3.010876   1.173645   1.078748
C  -1.714008   0.843676   1.519245
C  -0.612710   1.210885   0.694427
C  -0.817180   1.831883  -0.568780
C  -2.135487   2.151122  -0.951307
H  -3.873365   0.895914   1.705746
H  -2.297894   2.658555  -1.917208
C   0.294868   2.123898  -1.555920
H   0.214824   3.186634  -1.879992
H   1.279120   2.017089  -1.073942
C  -1.561717   0.058068   2.805855
H  -0.492390  -0.038253   3.069180
H  -1.896680  -0.985689   2.600837
O  -2.642879  -1.877163  -1.915344
C  -3.753354  -1.734734  -2.856997
H  -3.812067  -2.668273  -3.468736
C  -3.376119  -0.569184  -3.758282
H  -4.157537  -0.425499  -4.532664
H  -2.409491  -0.759268  -4.267230
H  -3.288067   0.368166  -3.170846
C  -5.058178  -1.500742  -2.103823
H  -5.894852  -1.383805  -2.824271
H  -5.305626  -2.343951  -1.427623
H  -4.988200  -0.574726  -1.494916
H  -4.247967   2.112390  -0.441553
C   0.527391   2.621057   3.108306
H   1.088244   3.393300   3.675535
H   0.265577   1.810027   3.812937
H  -0.403940   3.091678   2.732345
C   1.796598   3.328683   1.085668
H   0.892166   3.792429   0.641894
H   2.502100   3.066441   0.276215
H   2.282127   4.095737   1.724445
C  -2.353715   0.609921   3.997957
H  -2.055044   1.650161   4.245576
H  -2.178806  -0.017384   4.896973
H  -3.447783   0.613742   3.811705
C   0.244016   1.215831  -2.794677
H   1.069854   1.468080  -3.493116
H  -0.711923   1.326796  -3.347874
H   0.347304   0.145424  -2.516056
C   3.692425  -0.933590   2.107850
H   3.137260  -1.333261   2.978102
H   4.701459  -0.623089   2.447557
H   3.842941  -1.754449   1.371138
C   3.837134   0.816285   0.325994
C   5.536882   1.882643  -1.686586
C   5.077194   1.407867   0.655093
C   3.480585   0.748194  -1.033437
C   4.318481   1.280621  -2.029052
C   5.916311   1.937136  -0.335323
H   5.396634   1.466588   1.708811
H   2.545585   0.255979  -1.327135
H   4.010919   1.213000  -3.085842
H   6.875918   2.397576  -0.047036
H   6.193310   2.300533  -2.467356
H  -1.611037  -6.408106   0.619145
79
2_HC1Ph*
Ru  -0.061505   0.426021  -0.379133
C   1.707182   0.595140  -0.882322
Cl  -0.051383   1.730406   1.556202
Cl  -0.995492  -0.011143  -2.484073
H   2.383145  -0.284806  -0.868071
C  -0.041657  -1.348530   0.299347
N  -1.124173  -1.912087   0.911090
C  -1.038165  -3.417741   1.104376
C   0.476017  -3.636493   0.943767
C   1.037120  -2.451772   0.099221
H   0.955037  -3.621706   1.956076
H   0.708995  -4.624315   0.470595
C   3.607037   4.172145  -2.295152
C   4.211249   2.926675  -2.517516
C   3.579135   1.743849  -2.081711
C   2.323252   1.815540  -1.378904
C   1.747894   3.101217  -1.184515
C   2.372732   4.266679  -1.629589
H   4.116848   5.083942  -2.648298
H   5.176356   2.883817  -3.046199
H   0.797371   3.168307  -0.631472
C  -4.407750   0.420772   2.322637
C  -4.461744  -0.144135   1.045133
C  -3.409374  -0.934833   0.539406
C  -2.266943  -1.133522   1.371219
C  -2.205855  -0.580115   2.683025
C  -3.290193   0.199305   3.130322
H  -5.348643   0.028755   0.416893
H  -3.243952   0.649857   4.135020
C  -1.034782  -0.764411   3.630288
H  -0.264605  -1.412021   3.168693
H  -0.547750   0.227080   3.761583
C  -3.561917  -1.558678  -0.836426
H  -4.055109  -2.550750  -0.713420
H  -2.561159  -1.765643  -1.258759
O   4.058586   0.491244  -2.308687
C   5.381616   0.310539  -2.904798
H   5.482744   1.027177  -3.756427
C   5.388806  -1.112026  -3.443903
H   6.356490  -1.320909  -3.944488
H   4.574514  -1.259516  -4.182154
H   5.256131  -1.843628  -2.619077
C   6.464629   0.555029  -1.860287
H   7.467462   0.403440  -2.312061
H   6.425125   1.586902  -1.456207
H   6.348462  -0.154961  -1.014260
H  -5.243445   1.039721   2.688954
C  -1.849902  -4.170010   0.035222
H  -1.627883  -5.254022   0.124812
H  -1.597129  -3.851191  -0.993752
H  -2.938982  -4.040052   0.187686
C  -1.534946  -3.857578   2.483964
H  -2.592258  -3.566844   2.652928
H  -0.913493  -3.451143   3.302460
H  -1.480165  -4.964966   2.538620
C  -4.373727  -0.739172  -1.845030
H  -3.961772   0.284025  -1.961648
H  -5.443507  -0.652799  -1.561903
H  -4.339819  -1.228780  -2.840207
C  -1.427830  -1.315233   5.009773
H  -2.120221  -0.633488   5.545819
H  -0.526859  -1.434328   5.647805
H  -1.927111  -2.303850   4.937882
C   1.094270  -2.796798  -1.407363
H   0.076743  -2.893947  -1.832674
H   1.618194  -3.761069  -1.566697
H   1.617300  -2.009383  -1.984491
C   2.422212  -2.108948   0.665693
C   4.969769  -1.654752   1.841761
C   3.574946  -2.759330   0.177248
C   2.571463  -1.232907   1.763060
C   3.829665  -1.002075   2.338184
C   4.834272  -2.536248   0.758897
H   3.499007  -3.455384  -0.672223
H   1.692206  -0.702258   2.160273
H   3.918038  -0.301540   3.185090
H   5.717297  -3.062094   0.358948
H   5.957719  -1.476442   2.296917
H   1.906889   5.248570  -1.451591
81
2_nG-C1Ph
Ru   1.165033  -1.712976   0.581388
C  -0.532108  -1.682928  -0.143295
Cl   0.709786  -2.421656   2.755121
Cl   2.461777  -2.164211  -1.293337
H  -0.999038  -0.733750  -0.479961
C   1.527717   0.106812   0.986232
N   0.766050   1.213356   1.169277
C   1.468249   2.320743   1.966532
C   2.689732   1.546014   2.494672
C   2.979058   0.444026   1.448004
H   3.563375   2.221277   2.675430
H   2.419768   1.053112   3.466292
C  -2.847106  -5.234597  -0.929349
C  -3.183824  -4.034199  -1.553169
C  -2.423361  -2.862778  -1.319706
C  -1.301030  -2.895110  -0.410691
C  -0.984467  -4.129922   0.200085
C  -1.744200  -5.271831  -0.061143
H  -3.429633  -6.151053  -1.104943
H  -4.048909  -4.015360  -2.234178
H  -0.150358  -4.202991   0.914301
C  -3.228748   2.023231  -0.057441
C  -2.988869   1.367244   1.154815
C  -1.682860   1.048071   1.575811
C  -0.599250   1.412564   0.726854
C  -0.828654   2.028698  -0.534743
C  -2.155693   2.336094  -0.896907
H  -3.838360   1.091245   1.800229
H  -2.337550   2.838922  -1.861740
C   0.265263   2.333351  -1.538560
H   0.163781   3.393973  -1.863436
H   1.257965   2.244248  -1.070754
C  -1.507232   0.282880   2.872264
H  -0.433005   0.180291   3.112512
H  -1.857371  -0.760633   2.694111
O  -2.658029  -1.676779  -1.915440
C  -3.776911  -1.522511  -2.857595
H  -3.831188  -2.449021  -3.479316
C  -3.402416  -0.343775  -3.740582
H  -4.187251  -0.192470  -4.510001
H  -2.437794  -0.524921  -4.256303
H  -3.315967   0.585429  -3.140360
C  -5.072879  -1.305612  -2.087375
H  -5.913851  -1.173098  -2.799867
H  -5.315775  -2.164638  -1.429299
H  -4.998704  -0.393109  -1.459097
H  -4.259192   2.282539  -0.352153
C   0.590686   2.825297   3.116888
H   1.163950   3.598627   3.669996
H   0.336806   2.020776   3.831321
H  -0.343779   3.298456   2.752145
C   1.841035   3.517477   1.077820
H   0.935373   3.992355   0.648603
H   2.531052   3.247255   0.257855
H   2.345599   4.278440   1.709025
C  -2.267186   0.863430   4.071918
H  -1.954862   1.905172   4.294183
H  -2.077600   0.250527   4.977811
H  -3.364968   0.873490   3.909467
C   0.212396   1.423049  -2.775811
H   1.023536   1.688970  -3.486195
H  -0.753116   1.516891  -3.315269
H   0.338888   0.354841  -2.498295
C   3.695183  -0.770617   2.072483
H   3.137969  -1.166282   2.943486
H   4.710268  -0.479538   2.411304
H   3.831414  -1.588525   1.329997
C   3.854268   0.992215   0.298758
C   5.544952   2.054618  -1.722629
C   5.114638   1.545302   0.617597
C   3.470618   0.963577  -1.054547
C   4.304094   1.493802  -2.054518
C   5.949562   2.072452  -0.377678
H   5.453632   1.574779   1.666457
H   2.517049   0.504597  -1.340676
H   3.975877   1.456812  -3.106583
H   6.926067   2.501579  -0.098084
H   6.198720   2.469884  -2.506994
N  -1.390696  -6.535506   0.593854
O  -2.092664  -7.529363   0.349807
O  -0.410972  -6.545253   1.352549
81
2_nG-C1Ph*
Ru  -0.766009   1.138811  -0.370666
C   1.007897   1.273523  -0.841959
Cl  -0.756426   2.382829   1.593383
Cl  -1.697135   0.801600  -2.487807
H   1.681612   0.391981  -0.816888
C  -0.814778  -0.667572   0.227070
N  -1.927491  -1.219926   0.786437
C  -1.893412  -2.736605   0.908541
C  -0.382584  -2.992328   0.778805
C   0.231397  -1.794049  -0.007559
H   0.070933  -3.026551   1.802350
H  -0.163677  -3.968518   0.275537
C   2.910288   4.836030  -2.347250
C   3.476906   3.585120  -2.590129
C   2.852105   2.410566  -2.109013
C   1.628107   2.495417  -1.347611
C   1.081755   3.777913  -1.119305
C   1.718500   4.920459  -1.610014
H   3.383025   5.757357  -2.718438
H   4.410880   3.527490  -3.170546
H   0.163964   3.894189  -0.523131
C  -5.133355   1.187991   2.247302
C  -5.188892   0.682457   0.944938
C  -4.167793  -0.139348   0.425112
C  -3.048756  -0.419747   1.264623
C  -2.985844   0.073564   2.599782
C  -4.044822   0.876739   3.065138
H  -6.054845   0.923413   0.309916
H  -3.998149   1.279457   4.089873
C  -1.838143  -0.198648   3.554592
H  -1.084500  -0.852394   3.074598
H  -1.318145   0.767158   3.741479
C  -4.330381  -0.715135  -0.969707
H  -4.861282  -1.691202  -0.877474
H  -3.334447  -0.949504  -1.388698
O   3.307999   1.161873  -2.336463
C   4.591563   0.948383  -3.019891
H   4.641033   1.651722  -3.886529
C   4.534984  -0.482207  -3.530618
H   5.463516  -0.716178  -4.090642
H   3.671303  -0.626708  -4.210860
H   4.446624  -1.196529  -2.685095
C   5.739685   1.194262  -2.049198
H   6.707766   1.015342  -2.562206
H   5.745064   2.234213  -1.664279
H   5.667097   0.501294  -1.184372
H  -5.945930   1.830101   2.625473
C  -2.692666  -3.413700  -0.218828
H  -2.497528  -4.505688  -0.177285
H  -2.404908  -3.051148  -1.223689
H  -3.782174  -3.265278  -0.088913
C  -2.446632  -3.223107   2.249723
H  -3.498975  -2.905198   2.399603
H  -1.839204  -2.875691   3.105212
H  -2.428886  -4.332983   2.253757
C  -5.101669   0.160131  -1.962379
H  -4.652204   1.170565  -2.047669
H  -6.170191   0.277970  -1.685965
H  -5.076682  -0.303952  -2.969986
C  -2.275382  -0.798618   4.899534
H  -2.952902  -0.117754   5.455291
H  -1.391210  -0.980046   5.546247
H  -2.808276  -1.763807   4.772229
C   0.301788  -2.072699  -1.527362
H  -0.709560  -2.108712  -1.975754
H   0.790109  -3.049182  -1.721294
H   0.867967  -1.281866  -2.057390
C   1.617991  -1.524675   0.592826
C   4.155907  -1.221648   1.836177
C   2.756778  -2.190165   0.091980
C   1.776833  -0.706871   1.732340
C   3.030379  -0.550679   2.341615
C   4.010336  -2.045386   0.710211
H   2.673110  -2.842378  -0.790932
H   0.908628  -0.165849   2.140274
H   3.126670   0.104935   3.222965
H   4.881505  -2.585055   0.302723
H   5.139611  -1.103914   2.319336
N   1.130905   6.237970  -1.346033
O   1.725022   7.235555  -1.784006
O   0.071558   6.285372  -0.704047
94
TS2-3'_HII
Ru  -0.272588  -0.497503  -0.168797
C   1.393181   0.076030  -0.700026
C  -2.708388  -0.949214  -2.970536
Cl  -1.556297   1.402859  -0.720337
Cl   0.265165  -2.783340   0.066120
H   2.212751   0.282856   0.014803
H  -2.352861  -0.296780  -3.792258
C  -0.257190  -0.003384   1.705337
N   0.387166   1.006017   2.382620
C  -0.016788   1.076240   3.805669
C  -1.294341   0.237793   3.829445
N  -1.175887  -0.543201   2.582512
H   0.796500   0.645245   4.454869
H  -0.183964   2.141135   4.111283
C   2.648397   0.232853  -4.803061
C   3.578934  -0.072653  -3.797814
C   3.167217  -0.138618  -2.451793
C   1.796656   0.123930  -2.103975
C   0.891112   0.433087  -3.151478
C   1.304708   0.490101  -4.486453
H   2.989077   0.274981  -5.850957
H   4.625612  -0.271788  -4.076499
H  -0.148318   0.667840  -2.877766
H   0.585804   0.749476  -5.279777
C  -3.801469  -3.863653   2.061835
C  -2.538761  -4.010047   2.673847
C  -1.664349  -2.927355   2.836973
C  -2.067159  -1.649829   2.359905
C  -3.345085  -1.457544   1.788907
C  -4.184006  -2.583981   1.637480
H  -2.223682  -5.004653   3.034188
H  -5.177367  -2.441414   1.177328
C  -0.326420  -3.119652   3.499379
H  -0.194942  -2.443248   4.371061
H   0.496577  -2.904571   2.787092
C  -3.862564  -0.107035   1.366146
H  -3.143366   0.707160   1.562063
H  -4.079473  -0.096557   0.277098
O  -3.985772  -0.762781  -2.549418
C  -4.841317   0.171528  -3.314386
C  -6.179941   0.090961  -2.582046
H  -6.071262   0.427601  -1.530432
H  -6.560931  -0.950878  -2.580973
H  -6.929324   0.738916  -3.080521
C  -4.982474  -0.325067  -4.756534
H  -4.016878  -0.291044  -5.301782
H  -5.701732   0.314851  -5.308535
H  -5.358855  -1.368845  -4.774821
C  -4.270605   1.589499  -3.248062
H  -4.960757   2.292531  -3.759763
H  -3.284157   1.664585  -3.749257
H  -4.147857   1.913828  -2.195761
O   3.978701  -0.479899  -1.411614
C   5.404864  -0.691926  -1.640107
H   5.525132  -1.293355  -2.574736
C   5.884671  -1.513336  -0.452202
H   6.964615  -1.742570  -0.561126
H   5.327840  -2.469763  -0.382954
H   5.739858  -0.952942   0.495520
C   6.124540   0.646797  -1.767102
H   7.209380   0.480159  -1.935138
H   5.736396   1.247800  -2.614133
H   6.001774   1.238427  -0.835115
C  -1.896781  -1.868572  -2.397385
H  -2.260571  -2.540464  -1.606739
H  -0.886781  -2.023472  -2.800139
H  -4.813795   0.120178   1.894173
H  -0.212119  -4.162214   3.857044
H  -1.362170  -0.442309   4.717752
H  -2.225189   0.871072   3.794027
C   1.593550   1.692074   2.021025
C   3.978629   3.115633   1.515808
C   2.840617   1.040445   2.189802
C   1.520108   3.049747   1.631744
C   2.723447   3.733942   1.375156
C   4.014367   1.770675   1.930017
H   2.673724   4.791464   1.063015
H   4.989286   1.271002   2.065598
C   2.915021  -0.406318   2.605948
H   2.578522  -1.080789   1.787479
H   2.266840  -0.626010   3.479231
H   3.954309  -0.687354   2.867978
C   5.252238   3.863201   1.211402
H   5.585128   3.671402   0.166319
H   6.081153   3.547483   1.878220
H   5.119024   4.959243   1.315243
C   0.192687   3.749829   1.509024
H   0.322087   4.768296   1.091886
H  -0.303264   3.854337   2.499305
H  -0.502385   3.181154   0.858818
C  -4.705850  -5.055931   1.877096
H  -4.829870  -5.622322   2.824845
H  -4.281206  -5.766866   1.134532
H  -5.711114  -4.756156   1.519394
98
TS2-3'_HC1Ph
Ru  -0.242779  -0.736042  -0.423360
C  -0.194483   1.107688  -0.336319
C  -3.897611  -1.545747  -0.964953
Cl  -1.469799  -1.313168   1.499035
Cl   0.216058  -1.016630  -2.707288
H   0.788964   1.621726  -0.328377
H  -4.403093  -0.798295  -0.322888
C   1.449159  -1.161564   0.364675
N   2.289404  -0.509345   1.212560
C   3.317303  -1.419036   1.895989
C   2.691012  -2.793857   1.611536
C   1.933513  -2.646458   0.269964
H   3.459444  -3.606729   1.596702
H   1.947104  -3.028077   2.418623
C  -3.481290   3.847450  -0.642808
C  -2.220472   4.210153  -1.139558
C  -1.142295   3.305936  -1.057624
C  -1.332329   2.012187  -0.457232
C  -2.624988   1.686166   0.028046
C  -3.689087   2.589171  -0.053784
H  -4.312336   4.568290  -0.718673
H  -2.088651   5.201763  -1.600306
H  -2.755059   0.707583   0.511511
C   2.489234   3.641463   2.166707
C   1.674800   2.789423   2.917370
C   1.563034   1.417238   2.614778
C   2.305062   0.911903   1.509706
C   3.105234   1.775598   0.707510
C   3.190227   3.134530   1.068149
H   1.097396   3.195394   3.763598
H   3.810005   3.811167   0.458340
C   3.789765   1.320217  -0.566615
H   3.764138   0.221771  -0.632314
H   3.173928   1.683024  -1.425685
C   0.612382   0.578895   3.446108
H   0.677452  -0.482784   3.145607
H  -0.424189   0.884107   3.174141
O  -4.234055  -2.844916  -0.771019
C  -5.321628  -3.145064   0.187242
C  -5.455125  -4.664175   0.088026
H  -4.502428  -5.157523   0.369853
H  -5.712644  -4.965442  -0.948085
H  -6.252812  -5.025376   0.768388
C  -6.614343  -2.457375  -0.262817
H  -6.539334  -1.352094  -0.204483
H  -7.454736  -2.770268   0.390904
H  -6.862641  -2.738052  -1.307373
C  -4.909331  -2.721954   1.599131
H  -5.695325  -3.021833   2.323455
H  -4.776615  -1.624143   1.680469
H  -3.955670  -3.206594   1.889446
O   0.102544   3.542888  -1.555853
C   0.428724   4.852756  -2.116209
H  -0.423832   5.178456  -2.761694
C   1.654848   4.620555  -2.987188
H   1.953473   5.568102  -3.480869
H   1.444490   3.867012  -3.772936
H   2.509580   4.262969  -2.374456
C   0.673526   5.861661  -0.999544
H   0.924609   6.852478  -1.433222
H  -0.217702   5.988348  -0.352265
H   1.521453   5.532464  -0.362888
C  -2.971993  -1.179874  -1.882177
H  -2.499179  -1.920966  -2.540574
H  -2.774811  -0.114526  -2.057621
C   4.721066  -1.242816   1.292829
H   4.759110  -1.469807   0.212125
H   5.416529  -1.936214   1.810130
H   5.096474  -0.212988   1.461308
C   3.408034  -1.155290   3.401905
H   2.445269  -1.331097   3.915603
H   3.759241  -0.127513   3.626382
H   4.150323  -1.862719   3.827381
C   0.745060  -3.626473   0.177471
H   1.110128  -4.672979   0.152330
H   0.162856  -3.465988  -0.758080
H   0.062593  -3.512535   1.041242
C   2.886187  -2.916550  -0.917815
C   4.693766  -3.537901  -3.025021
C   3.197861  -1.968424  -1.909628
C   3.485556  -4.192816  -1.017500
C   4.377410  -4.501839  -2.053847
C   4.094567  -2.273175  -2.948677
H   2.717113  -0.983119  -1.889288
H   3.261278  -4.966240  -0.264198
H   4.831082  -5.505818  -2.100172
H   4.317068  -1.507787  -3.710593
H   5.396263  -3.776368  -3.840348
C   5.232736   1.805885  -0.744351
H   5.880054   1.472983   0.094563
H   5.305754   2.911744  -0.803618
H   5.661417   1.399292  -1.684133
C   0.788707   0.716219   4.964286
H   1.808019   0.422853   5.291648
H   0.061453   0.065954   5.494235
H   0.613629   1.754277   5.315795
H   2.565586   4.709554   2.429320
H  -4.678181   2.320088   0.349741
98
TS2-3'_HC1Ph*
Ru  -0.174952   0.692259  -0.304376
C  -1.907510   0.395736  -0.865040
C   2.077400   0.983850  -3.328921
Cl   0.782931  -1.336156  -0.993968
Cl  -0.384663   3.040627  -0.090715
H  -2.733954   0.373689  -0.125046
H   1.693671   0.188868  -3.998448
C  -0.445539   0.320477   1.552734
C  -1.784480   0.153706   2.331348
C  -1.305434  -0.246671   3.758593
C   0.130739   0.274513   3.921152
N   0.570742   0.317322   2.463339
H  -1.990431   0.150591   4.550420
H  -1.298615  -1.363841   3.841193
C  -3.398430   0.071758  -4.873059
C  -4.231925   0.551996  -3.851954
C  -3.735756   0.682119  -2.539113
C  -2.377480   0.306144  -2.241035
C  -1.570798  -0.172286  -3.306334
C  -2.068716  -0.294896  -4.606421
H  -3.803624  -0.018004  -5.894736
H  -5.268658   0.836059  -4.091426
H  -0.544856  -0.487422  -3.068701
H  -1.427316  -0.686331  -5.411833
C   4.703939   0.242078   1.406201
C   4.069655   1.468258   1.626926
C   2.707772   1.542676   1.983875
C   1.980369   0.321117   2.097902
C   2.616390  -0.937898   1.892068
C   3.980728  -0.945678   1.543058
H   4.646359   2.400137   1.525381
H   4.480377  -1.912172   1.367491
C   2.099031   2.905113   2.259864
H   2.289011   3.160616   3.328334
H   1.000919   2.846261   2.147104
C   1.914762  -2.277819   2.019865
H   0.865125  -2.132568   2.340455
H   1.849384  -2.722410   1.003016
O   3.393447   0.929008  -3.003344
C   4.229870  -0.114049  -3.634552
C   5.610402   0.150431  -3.034308
H   5.576107   0.051523  -1.929675
H   5.953593   1.175427  -3.284021
H   6.349060  -0.574832  -3.432062
C   4.248567   0.088698  -5.153000
H   3.249467  -0.081774  -5.604467
H   4.954740  -0.627425  -5.622178
H   4.576967   1.118242  -5.405375
C   3.725767  -1.506367  -3.247184
H   4.415271  -2.277397  -3.650285
H   2.715603  -1.711464  -3.655449
H   3.678294  -1.610677  -2.144624
O  -4.446719   1.189218  -1.495076
C  -5.862117   1.516399  -1.659782
H  -5.984983   2.057196  -2.630348
C  -6.188261   2.461126  -0.512499
H  -7.246773   2.786310  -0.579265
H  -5.542135   3.361719  -0.545670
H  -6.039541   1.955438   0.465096
C  -6.703529   0.245861  -1.638102
H  -7.778412   0.501792  -1.747165
H  -6.432293  -0.446338  -2.460674
H  -6.565793  -0.289172  -0.674562
C   1.267721   1.952200  -2.840913
H   1.658869   2.752117  -2.197338
H   0.219998   2.000465  -3.165125
C   0.178266   1.672015   4.565405
H   1.221864   2.009371   4.718940
H  -0.303536   1.614174   5.563809
H  -0.353933   2.436933   3.969856
C   0.989748  -0.668295   4.769193
H   2.058967  -0.372845   4.760149
H   0.902570  -1.721300   4.446035
H   0.635822  -0.609716   5.819704
C   2.621729  -3.269923   2.954326
H   2.729491  -2.872558   3.984972
H   3.638582  -3.528113   2.592470
H   2.046911  -4.218153   3.013934
C   2.629118   4.046731   1.385932
H   2.056448   4.974672   1.591630
H   2.513897   3.815063   0.307510
H   3.698074   4.273589   1.581095
H   5.770736   0.213634   1.128644
C  -2.514708   1.518481   2.342635
H  -1.812846   2.346846   2.554880
H  -3.298814   1.530998   3.126841
H  -2.987855   1.738319   1.365717
C  -2.681638  -0.979803   1.815635
C  -4.329593  -3.160681   1.036649
C  -2.133382  -2.111737   1.172871
C  -4.068801  -0.970268   2.070592
C  -4.883860  -2.049218   1.688575
C  -2.948452  -3.184799   0.783406
H  -1.056797  -2.145157   0.947981
H  -4.531954  -0.109296   2.576866
H  -5.964913  -2.015735   1.904194
H  -2.495634  -4.048972   0.269421
H  -4.968608  -4.004831   0.729981
100
TS2-3'_nG-C1Ph
Ru  -0.222594  -0.692884  -0.416577
C  -0.169685   1.143337  -0.300718
C  -4.000229  -1.589584  -1.005938
Cl  -1.483241  -1.289191   1.460956
Cl   0.194729  -0.981475  -2.694975
H   0.803473   1.670189  -0.229431
H  -4.534196  -0.825415  -0.413006
C   1.463056  -1.148183   0.370474
N   2.309143  -0.509476   1.218964
C   3.332102  -1.432183   1.894245
C   2.701074  -2.801204   1.592689
C   1.933741  -2.634906   0.258209
H   3.468093  -3.614812   1.559598
H   1.962605  -3.047565   2.401182
C  -3.465170   3.878957  -0.756408
C  -2.195350   4.233122  -1.210841
C  -1.116211   3.328119  -1.082407
C  -1.316829   2.036359  -0.472207
C  -2.612584   1.701688  -0.030159
C  -3.662633   2.617522  -0.170874
H  -4.315348   4.570572  -0.849921
H  -2.051476   5.220610  -1.676642
H  -2.785905   0.734194   0.460716
C   2.494266   3.634907   2.197638
C   1.676660   2.776855   2.938302
C   1.573939   1.405178   2.630107
C   2.327455   0.908669   1.529086
C   3.131365   1.777356   0.736326
C   3.207983   3.135155   1.103768
H   1.090462   3.177155   3.781263
H   3.831363   3.816782   0.503223
C   3.826080   1.330539  -0.535541
H   3.806788   0.232345  -0.607136
H   3.214353   1.694545  -1.396962
C   0.620794   0.558849   3.450654
H   0.686838  -0.500503   3.141561
H  -0.415457   0.867010   3.180830
O  -4.304113  -2.887974  -0.752276
C  -5.365619  -3.168839   0.239955
C  -5.497061  -4.689920   0.174631
H  -4.531445  -5.174531   0.426359
H  -5.795031  -5.012413  -0.844250
H  -6.264719  -5.041474   0.893493
C  -6.674194  -2.492056  -0.180746
H  -6.612831  -1.386498  -0.108558
H  -7.497034  -2.822946   0.486380
H  -6.939739  -2.767782  -1.222463
C  -4.912358  -2.714005   1.629431
H  -5.677389  -2.995243   2.383259
H  -4.778153  -1.614265   1.677760
H  -3.952002  -3.195110   1.903883
O   0.134618   3.563274  -1.529465
C   0.482582   4.858703  -2.130560
H  -0.358010   5.162004  -2.801276
C   1.723600   4.587800  -2.966165
H   2.034400   5.517064  -3.486264
H   1.524990   3.809082  -3.729987
H   2.564750   4.250329  -2.324285
C   0.706571   5.894196  -1.036328
H   0.982217   6.867603  -1.493471
H  -0.201729   6.052036  -0.420055
H   1.532232   5.575097  -0.366180
C  -3.075388  -1.248257  -1.932602
H  -2.563624  -2.007829  -2.539539
H  -2.896848  -0.188504  -2.155973
C   4.737408  -1.256520   1.295787
H   4.776721  -1.475804   0.213302
H   5.427631  -1.957801   1.809364
H   5.118145  -0.230238   1.473540
C   3.418325  -1.182058   3.402625
H   2.452877  -1.358149   3.911198
H   3.773544  -0.157917   3.637215
H   4.155772  -1.896649   3.824474
C   0.738979  -3.607360   0.169256
H   1.099125  -4.655216   0.135049
H   0.148775  -3.439107  -0.759763
H   0.065176  -3.496278   1.040126
C   2.873878  -2.894749  -0.941559
C   4.658620  -3.498357  -3.072412
C   3.189652  -1.932121  -1.918007
C   3.458297  -4.175426  -1.067604
C   4.339000  -4.475703  -2.115923
C   4.075874  -2.228032  -2.968539
H   2.722418  -0.940906  -1.875673
H   3.231292  -4.959363  -0.326118
H   4.781036  -5.483630  -2.183401
H   4.302568  -1.451614  -3.717910
H   5.352360  -3.730182  -3.897076
C   5.267768   1.824517  -0.701444
H   5.910952   1.490200   0.140090
H   5.335688   2.931004  -0.754126
H   5.704539   1.424968  -1.640439
C   0.795373   0.683595   4.970232
H   1.813658   0.385668   5.296408
H   0.065861   0.030797   5.493764
H   0.621742   1.719336   5.329090
H   2.564062   4.702264   2.465153
N  -4.998007   2.269280   0.315268
O  -5.173548   1.133337   0.791963
O  -5.891532   3.124615   0.229982
100
TS2-3'_nG-C1Ph*
Ru  -0.564167   0.006236  -0.192398
C  -0.238988  -1.710810  -0.765808
C  -0.915932   2.265973  -3.282315
Cl   1.442938   0.990839  -0.879132
Cl  -2.904785  -0.219194   0.024095
H  -0.179872  -2.551344  -0.044101
H  -0.201898   1.818045  -3.998301
C  -0.184748  -0.270557   1.664769
C  -0.000271  -1.613370   2.431296
C   0.400084  -1.140108   3.860948
C  -0.128501   0.293144   4.032905
N  -0.184912   0.740699   2.576920
H   0.005503  -1.830950   4.649045
H   1.517101  -1.129378   3.943938
C   0.045745  -3.137438  -4.819974
C  -0.430728  -3.977209  -3.813917
C  -0.549208  -3.503107  -2.486673
C  -0.165859  -2.149822  -2.159085
C   0.302944  -1.321220  -3.199840
C   0.407704  -1.817470  -4.504500
H   0.142623  -3.491555  -5.856871
H  -0.720985  -5.007598  -4.072094
H   0.629832  -0.297675  -2.972128
C  -0.176711   4.873814   1.512189
C  -1.391940   4.221964   1.742050
C  -1.444675   2.860942   2.106028
C  -0.211310   2.152379   2.214943
C   1.037081   2.806892   2.003010
C   1.022251   4.169681   1.648424
H  -2.332730   4.784296   1.642574
H   1.980360   4.682882   1.466191
C  -2.797178   2.236330   2.396055
H  -3.042610   2.422774   3.467476
H  -2.727649   1.138893   2.282448
C   2.389304   2.128958   2.128876
H   2.263555   1.076267   2.447250
H   2.836075   2.074927   1.112255
O  -0.762200   3.584626  -3.003411
C   0.315946   4.321379  -3.700251
C   0.132489   5.750364  -3.190455
H   0.228146   5.781273  -2.085341
H  -0.869976   6.137701  -3.466136
H   0.900825   6.418009  -3.630500
C   0.104305   4.252725  -5.216119
H   0.253192   3.225893  -5.609934
H   0.835300   4.913501  -5.726659
H  -0.917703   4.592219  -5.484282
C   1.680612   3.763253  -3.289896
H   2.486560   4.372266  -3.750550
H   1.813924   2.715015  -3.626595
H   1.798247   3.791182  -2.188063
O  -1.039708  -4.229138  -1.461304
C  -1.404402  -5.641480  -1.648345
H  -1.951563  -5.728873  -2.618562
C  -2.349057  -5.959739  -0.500524
H  -2.701387  -7.008157  -0.585571
H  -3.233353  -5.291024  -0.517128
H  -1.833634  -5.843242   0.476155
C  -0.148932  -6.502999  -1.647391
H  -0.428330  -7.571004  -1.764727
H   0.540198  -6.237912  -2.474712
H   0.397298  -6.386472  -0.687568
C  -1.893073   1.528410  -2.704954
H  -2.619393   1.978881  -2.014003
H  -2.028493   0.479983  -3.001550
C  -1.522188   0.330998   4.685059
H  -1.864412   1.372277   4.843133
H  -1.455059  -0.152717   5.681907
H  -2.287727  -0.204444   4.093187
C   0.814326   1.155161   4.877391
H   0.512421   2.222590   4.872427
H   1.866130   1.074776   4.548393
H   0.763402   0.798417   5.927302
C   3.367605   2.852641   3.065331
H   2.968137   2.950186   4.096118
H   3.605538   3.875075   2.705483
H   4.326904   2.296361   3.123292
C  -3.954328   2.755242   1.535763
H  -4.873008   2.170563   1.749098
H  -3.732808   2.647392   0.454434
H  -4.192351   3.820456   1.737569
H  -0.165896   5.938951   1.227378
C  -1.355073  -2.358811   2.444310
H  -2.187162  -1.672400   2.689900
H  -1.344907  -3.163207   3.207758
H  -1.586793  -2.808070   1.458885
C   1.141093  -2.485087   1.889934
C   3.342763  -4.071004   1.047322
C   2.290430  -1.891686   1.322281
C   1.119397  -3.888369   2.027775
C   2.209374  -4.673072   1.613034
C   3.375279  -2.674319   0.902302
H   2.330384  -0.800435   1.184879
H   0.242740  -4.388301   2.467548
H   2.168800  -5.767949   1.739057
H   4.254933  -2.184928   0.452236
H   4.196464  -4.686137   0.718942
N   0.923923  -0.954735  -5.569045
O   1.195369   0.226577  -5.290413
O   1.067238  -1.445342  -6.699279
94
TS2-3_HII
Ru   0.232998   0.114791  -0.010172
C  -1.541570   0.593506   0.100953
C   2.582687   3.300859  -0.170446
Cl   0.670192   0.424077  -2.308314
Cl   0.739769   0.216460   2.288572
H  -2.303330  -0.112876   0.483655
H   2.433835   3.639192  -1.215033
C   0.049000  -1.807535  -0.210559
N  -0.994367  -2.576821  -0.673033
C  -0.649073  -4.015468  -0.733112
C   0.875085  -3.993551  -0.640352
N   1.129017  -2.655406  -0.072381
H  -1.127053  -4.562040   0.127882
H  -1.026076  -4.464273  -1.688007
H   1.289792  -4.790661   0.029285
H   1.366077  -4.082332  -1.649713
C  -3.136857   4.537678  -0.473786
C  -3.684129   3.695859   0.507094
C  -3.147229   2.409173   0.710874
C  -2.045401   1.952090  -0.091924
C  -1.520326   2.836331  -1.068160
C  -2.059013   4.112044  -1.267064
H  -3.567994   5.542585  -0.616196
H  -4.525021   4.057980   1.119250
H  -0.694766   2.474435  -1.698441
H  -1.645329   4.772385  -2.045671
C  -5.151378  -1.770963  -1.095028
C  -4.286764  -1.715156  -2.202531
C  -2.905203  -1.958460  -2.084263
C  -2.383276  -2.239429  -0.800286
C  -3.226401  -2.323046   0.335467
C  -4.602021  -2.085371   0.162589
H  -4.699541  -1.485041  -3.199937
H  -5.265050  -2.152813   1.042559
C   5.037073  -1.782425   1.384474
C   4.742120  -1.660206   0.016741
C   3.463163  -1.946455  -0.503239
C   2.444644  -2.328179   0.403158
C   2.727818  -2.531611   1.778905
C   4.021754  -2.246402   2.242976
H   5.536944  -1.345659  -0.681857
H   4.243445  -2.390819   3.314467
C  -2.665082  -2.615661   1.703678
H  -3.479610  -2.764116   2.439986
H  -2.024729  -3.522008   1.711196
H  -2.028852  -1.777065   2.065388
C  -2.009794  -1.917953  -3.294049
H  -1.500246  -2.892529  -3.457119
H  -2.592475  -1.683423  -4.206838
H  -1.210057  -1.158170  -3.177938
C  -6.623419  -1.481356  -1.244157
H  -7.234294  -2.098705  -0.553422
H  -6.843347  -0.415800  -1.007797
H  -6.974302  -1.665348  -2.279922
C   3.241905  -1.917931  -1.993581
H   2.189860  -1.718475  -2.263593
H   3.868136  -1.138178  -2.472859
H   3.538089  -2.892366  -2.443501
C   1.677374  -3.067455   2.715600
H   2.105811  -3.248691   3.721389
H   0.838400  -2.350257   2.820453
H   1.252301  -4.025223   2.345875
C   6.397153  -1.420102   1.923907
H   6.680406  -2.060482   2.784697
H   7.184209  -1.508907   1.147515
H   6.408655  -0.367212   2.285559
O   3.847949   2.944885   0.185320
C   4.921971   3.121296  -0.809959
C   6.158974   2.612558  -0.069742
H   6.024580   1.550409   0.222365
H   6.332600   3.208252   0.849923
H   7.056764   2.692534  -0.715894
C   5.068579   4.607234  -1.154540
H   4.170456   5.000104  -1.674208
H   5.938493   4.758602  -1.826918
H   5.230869   5.205054  -0.233839
C   4.640675   2.267299  -2.050678
H   5.498364   2.327350  -2.752597
H   3.736165   2.607007  -2.595498
H   4.492879   1.206106  -1.762073
O  -3.570213   1.537723   1.669482
C  -4.742751   1.856578   2.477939
H  -4.664047   2.923420   2.803043
C  -4.644456   0.952684   3.697370
H  -5.493849   1.147322   4.383889
H  -3.699179   1.133428   4.248167
H  -4.675980  -0.115813   3.395868
C  -6.020678   1.633638   1.675955
H  -6.906203   1.880479   2.298671
H  -6.055823   2.266843   0.766437
H  -6.097607   0.570832   1.363755
C   1.554343   3.232187   0.702828
H   1.703941   2.894510   1.737636
H   0.554781   3.555521   0.387272
98
TS2-3_HC1Ph
Ru  -0.356191   0.942913   0.501544
C   1.362110   0.891855  -0.183900
C  -2.501378   4.081431   0.283534
C  -1.147866   4.062052   0.280190
Cl   0.006443   1.753417   2.692232
Cl  -1.549414   0.987358  -1.508036
H   1.754771  -0.066882  -0.585945
H  -3.069351   4.045169   1.234866
H  -0.573653   4.131047  -0.655512
H  -0.620391   4.076300   1.240541
C  -0.548927  -0.860708   1.090185
N   0.317110  -1.856910   1.422472
C  -0.275998  -2.895492   2.382377
C  -1.575094  -2.180153   2.792861
C  -1.964803  -1.296025   1.586471
H  -2.372248  -2.905320   3.091883
H  -1.364976  -1.510049   3.668350
C   3.965416   4.234829  -0.883468
C   4.047066   3.102683  -1.707072
C   3.185673   2.006301  -1.496538
C   2.225211   2.043038  -0.423417
C   2.178572   3.211320   0.382687
C   3.036260   4.292508   0.167997
H   4.646628   5.081652  -1.070253
H   4.783453   3.088190  -2.525546
H   1.472683   3.224250   1.224158
C   4.344184  -2.471258   0.159346
C   4.076972  -1.668422   1.272849
C   2.759537  -1.423181   1.708593
C   1.688532  -2.006329   0.972590
C   1.942452  -2.785545  -0.191307
C   3.281170  -3.016478  -0.566011
H   4.912906  -1.213642   1.828659
H   3.482200  -3.640514  -1.453037
C   0.857448  -3.350777  -1.085340
H   1.024726  -4.446122  -1.201207
H  -0.131347  -3.234350  -0.615771
C   2.556442  -0.509699   2.899673
H   1.484706  -0.456238   3.159935
H   2.822285   0.524454   2.579504
O  -3.223785   4.146275  -0.860484
C  -4.699336   4.124119  -0.751244
C  -5.152062   4.138913  -2.210487
H  -4.767540   3.245502  -2.743753
H  -4.772371   5.044875  -2.726044
H  -6.259337   4.137965  -2.270155
C  -5.175314   5.382154  -0.017486
H  -4.831816   5.399581   1.037490
H  -6.284460   5.420346  -0.009617
H  -4.798333   6.294159  -0.524796
C  -5.158948   2.839494  -0.055510
H  -6.266862   2.777779  -0.077462
H  -4.844447   2.805966   1.007832
H  -4.747110   1.949136  -0.574117
O   3.166147   0.888609  -2.273280
C   4.142194   0.739867  -3.352402
H   4.215617   1.716558  -3.891012
C   3.555639  -0.304959  -4.288222
H   4.223330  -0.443988  -5.163243
H   2.556997   0.007374  -4.655230
H   3.450776  -1.280579  -3.769550
C   5.499392   0.330646  -2.790516
H   6.230552   0.213715  -3.617905
H   5.902694   1.082950  -2.083113
H   5.416296  -0.639523  -2.256860
H   5.385299  -2.665434  -0.147607
C   0.635012  -3.120341   3.592981
H   0.136274  -3.845792   4.269452
H   0.804526  -2.188314   4.163625
H   1.614574  -3.552356   3.302547
C  -0.519098  -4.251468   1.701373
H   0.432658  -4.693869   1.343179
H  -1.228782  -4.188947   0.856561
H  -0.945595  -4.948698   2.452385
C   3.386253  -0.874856   4.137825
H   3.153859  -1.896698   4.503998
H   3.175996  -0.162454   4.963018
H   4.477792  -0.833123   3.940759
C   0.825531  -2.697647  -2.474993
H   0.013558  -3.139403  -3.090561
H   1.779602  -2.845265  -3.022812
H   0.645083  -1.603705  -2.405652
C  -2.843406  -0.099156   2.003402
H  -2.371907   0.484073   2.817961
H  -3.832220  -0.458885   2.354291
H  -3.035719   0.577169   1.140807
C  -2.743555  -2.103272   0.523020
C  -4.296839  -3.566260  -1.354303
C  -3.904751  -2.802963   0.921928
C  -2.387159  -2.140659  -0.837939
C  -3.154247  -2.866662  -1.765930
C  -4.671691  -3.527718  -0.001125
H  -4.221504  -2.786084   1.977936
H  -1.515215  -1.575156  -1.187781
H  -2.851805  -2.874162  -2.826377
H  -5.570661  -4.066833   0.341210
H  -4.897283  -4.134967  -2.083196
H   2.986698   5.176931   0.822627
100
TS2-3_nG-C1Ph
Ru  -0.340280   0.910033   0.507677
C   1.377382   0.856581  -0.164333
C  -2.436175   4.142245   0.247671
C  -1.083290   4.117837   0.213345
Cl   0.007269   1.737567   2.682185
Cl  -1.553469   0.968001  -1.477608
H   1.803367  -0.098519  -0.538953
H  -2.983031   4.175441   1.211424
H  -0.537811   4.123045  -0.742099
H  -0.526800   4.212474   1.152788
C  -0.547000  -0.893593   1.100368
N   0.313663  -1.890778   1.433441
C  -0.287837  -2.931939   2.387004
C  -1.585394  -2.212248   2.794521
C  -1.966620  -1.320724   1.590311
H  -2.388056  -2.934777   3.085282
H  -1.376790  -1.547656   3.674625
C   3.853595   4.298001  -0.958770
C   3.948933   3.169131  -1.772082
C   3.140876   2.033805  -1.524162
C   2.204271   2.035958  -0.426236
C   2.134074   3.191413   0.379627
C   2.950371   4.294404   0.115705
H   4.474655   5.187044  -1.143090
H   4.657665   3.180703  -2.614677
H   1.466893   3.206691   1.251044
C   4.348012  -2.463699   0.174962
C   4.071782  -1.676436   1.297531
C   2.751625  -1.449473   1.734740
C   1.687905  -2.035118   0.990487
C   1.949921  -2.802018  -0.179685
C   3.291455  -3.014237  -0.555877
H   4.902643  -1.219907   1.859585
H   3.499860  -3.628425  -1.448064
C   0.871762  -3.371091  -1.079624
H   1.050793  -4.463697  -1.203385
H  -0.119098  -3.268951  -0.611027
C   2.539557  -0.551181   2.936051
H   1.466565  -0.504331   3.192908
H   2.804454   0.487861   2.631501
O  -3.182401   4.133546  -0.883360
C  -4.655139   4.137414  -0.747704
C  -5.132300   4.109759  -2.199256
H  -4.761965   3.197936  -2.711030
H  -4.756236   4.997132  -2.748612
H  -6.240424   4.113632  -2.240567
C  -5.106490   5.425203  -0.051019
H  -4.754828   5.473388   1.000169
H  -6.214888   5.478528  -0.035954
H  -4.721827   6.314850  -0.591221
C  -5.115353   2.883322   0.001134
H  -6.224285   2.840736   0.018006
H  -4.764739   2.877972   1.053873
H  -4.736289   1.969916  -0.502086
O   3.154003   0.916192  -2.280768
C   4.134052   0.773234  -3.368135
H   4.174780   1.742115  -3.922752
C   3.570842  -0.305746  -4.276827
H   4.238225  -0.441057  -5.152567
H   2.562236  -0.029087  -4.645011
H   3.498198  -1.273815  -3.739088
C   5.498207   0.414078  -2.792088
H   6.230487   0.288543  -3.617001
H   5.884731   1.198488  -2.110355
H   5.437463  -0.540829  -2.228829
H   5.391355  -2.643427  -0.133383
C   0.618197  -3.164889   3.599341
H   0.115785  -3.894390   4.268655
H   0.785783  -2.237224   4.177441
H   1.598380  -3.596335   3.310176
C  -0.532422  -4.283070   1.697468
H   0.419442  -4.727583   1.342168
H  -1.237867  -4.213581   0.849575
H  -0.965496  -4.982044   2.443003
C   3.365572  -0.930775   4.172645
H   3.133606  -1.957604   4.524602
H   3.151270  -0.229122   5.005844
H   4.457576  -0.884724   3.979417
C   0.835603  -2.708024  -2.464550
H   0.029375  -3.153548  -3.084844
H   1.792026  -2.841560  -3.011849
H   0.643080  -1.616593  -2.387392
C  -2.838573  -0.120195   2.010250
H  -2.365314   0.457749   2.827474
H  -3.828803  -0.476516   2.360352
H  -3.029058   0.560057   1.150548
C  -2.746894  -2.120122   0.521764
C  -4.304500  -3.569567  -1.361960
C  -3.918016  -2.806157   0.915168
C  -2.382049  -2.165018  -0.836622
C  -3.151445  -2.884173  -1.767998
C  -4.687191  -3.524152  -0.011218
H  -4.241009  -2.783565   1.969167
H  -1.500786  -1.611738  -1.182396
H  -2.842423  -2.897792  -2.826454
H  -5.594261  -4.052340   0.326674
H  -4.907015  -4.132741  -2.093401
N   2.862737   5.473707   0.980896
O   3.642071   6.414055   0.760062
O   2.011763   5.474630   1.884493
94
3'_HII
Ru  -1.061799  -0.008443  -0.375335
C   0.735948   0.170174  -0.813076
C  -1.514468   2.657090  -1.253380
Cl  -1.272920   1.186449   1.700099
Cl  -1.237971  -1.309996  -2.471548
H   1.030834  -0.442689  -1.695863
H  -0.567429   2.929652  -1.761281
C  -1.025860  -1.805420   0.543255
N   0.006853  -2.673095   0.748249
C  -0.453046  -4.015889   1.176686
C  -1.920810  -3.764811   1.536725
N  -2.176405  -2.439264   0.933048
H  -0.341526  -4.745318   0.328714
H   0.158470  -4.377663   2.042957
H  -2.613892  -4.531587   1.103643
H  -2.092445  -3.719629   2.647853
C   4.131079   2.494690   0.441277
C   4.052188   2.007884  -0.872297
C   2.919799   1.277139  -1.289163
C   1.841318   1.020325  -0.367629
C   1.960203   1.547443   0.940980
C   3.085996   2.267117   1.351686
H   5.023683   3.065350   0.748072
H   4.878616   2.208535  -1.572088
H   1.126023   1.370713   1.632231
H   3.150631   2.652583   2.381770
C   4.206621  -2.025092   0.583841
C   3.445600  -1.587337   1.684842
C   2.054860  -1.771698   1.745617
C   1.411064  -2.406146   0.652839
C   2.146545  -2.882499  -0.457212
C   3.539223  -2.671160  -0.470417
H   3.950882  -1.086556   2.528452
H   4.119373  -3.030401  -1.337863
C  -6.085965  -0.770827   1.310233
C  -5.149291  -0.655294   2.350436
C  -3.852281  -1.197375   2.256851
C  -3.483034  -1.849330   1.054339
C  -4.424273  -2.036804   0.006677
C  -5.704843  -1.475002   0.151585
H  -5.436783  -0.134786   3.280420
H  -6.436416  -1.614637  -0.663185
C   1.470144  -3.602549  -1.592559
H   2.136382  -3.654696  -2.476988
H   1.215729  -4.649283  -1.312787
H   0.528168  -3.097449  -1.888744
C   1.267288  -1.314605   2.944550
H   0.731307  -2.162674   3.424622
H   1.934572  -0.861335   3.704042
H   0.493575  -0.567822   2.667996
C   5.695736  -1.793138   0.541550
H   6.165846  -2.303270  -0.322948
H   5.925607  -0.707555   0.462329
H   6.190785  -2.156893   1.467486
C  -2.941121  -1.131960   3.454447
H  -1.874705  -1.196993   3.177142
H  -3.087403  -0.183132   4.007648
H  -3.174164  -1.962787   4.158660
C  -4.090274  -2.863471  -1.205455
H  -4.949352  -2.895587  -1.904851
H  -3.204015  -2.468347  -1.743476
H  -3.850465  -3.911012  -0.918548
C  -7.464734  -0.170349   1.426488
H  -8.245438  -0.872673   1.065705
H  -7.703270   0.107936   2.472656
H  -7.552520   0.750643   0.808248
O  -1.976284   3.485711  -0.321940
C  -1.218714   4.741715  -0.019716
C  -2.055504   5.375203   1.088403
H  -2.099466   4.706378   1.971834
H  -3.090118   5.567132   0.737588
H  -1.605061   6.340437   1.396838
C  -1.205112   5.618554  -1.273149
H  -0.620043   5.156667  -2.095111
H  -0.735708   6.595860  -1.036684
H  -2.237186   5.806847  -1.634582
C   0.186477   4.401076   0.466034
H   0.709086   5.336366   0.756452
H   0.792344   3.910176  -0.321428
H   0.139258   3.726835   1.341733
O   2.740692   0.811512  -2.559503
C   3.798408   0.957669  -3.554478
H   4.212851   1.993347  -3.477889
C   3.106054   0.789613  -4.899125
H   3.842349   0.899515  -5.721617
H   2.312801   1.552197  -5.035852
H   2.642113  -0.216314  -4.976546
C   4.896966  -0.075110  -3.327433
H   5.695759   0.049558  -4.088582
H   5.360373   0.022684  -2.325111
H   4.483010  -1.101282  -3.421173
C  -2.208663   1.511333  -1.620293
H  -3.235275   1.368927  -1.215915
H  -1.995105   1.104345  -2.624199
98
3'_HC1Ph*
Ru  -0.057034   0.720630  -0.385968
C  -1.806173   0.463986  -0.928062
C   1.769542   0.919117  -3.096606
Cl   0.836227  -1.391585  -0.991551
Cl  -0.379759   3.070070   0.019815
H  -2.614449   0.676332  -0.197086
H   1.470315   0.028147  -3.680057
C  -0.376209   0.330882   1.487224
C  -1.723688   0.193270   2.260567
C  -1.267430  -0.253870   3.681012
C   0.178406   0.230800   3.861704
N   0.628511   0.273251   2.405294
H  -1.947858   0.139437   4.478590
H  -1.283881  -1.372639   3.737847
C  -3.499627  -0.521832  -4.747420
C  -4.259685   0.183472  -3.803042
C  -3.696884   0.525824  -2.556489
C  -2.341423   0.145450  -2.246086
C  -1.609655  -0.558582  -3.237130
C  -2.175613  -0.899878  -4.468429
H  -3.957050  -0.777533  -5.717763
H  -5.293020   0.472298  -4.051035
H  -0.586803  -0.871444  -2.984071
H  -1.590229  -1.465021  -5.211040
C   4.784289   0.103302   1.446479
C   4.169495   1.343379   1.640281
C   2.799419   1.447923   1.957909
C   2.043609   0.243082   2.063603
C   2.660349  -1.030630   1.887597
C   4.032686  -1.068013   1.574015
H   4.767165   2.263252   1.549472
H   4.517270  -2.045852   1.420537
C   2.214588   2.827263   2.199208
H   2.419120   3.112369   3.257609
H   1.115774   2.786088   2.093085
C   1.931225  -2.356819   2.007702
H   0.878537  -2.190587   2.307361
H   1.874096  -2.800500   0.989995
O   3.079796   1.055965  -2.819294
C   4.050593   0.129928  -3.462355
C   5.385979   0.581899  -2.873767
H   5.385936   0.458736  -1.771256
H   5.575164   1.649185  -3.109633
H   6.213181  -0.023386  -3.297043
C   4.012816   0.350299  -4.976943
H   3.034792   0.053908  -5.409796
H   4.797156  -0.262658  -5.467449
H   4.198321   1.416315  -5.222670
C   3.747104  -1.318723  -3.080196
H   4.537467  -1.977632  -3.496878
H   2.774227  -1.664534  -3.482958
H   3.725410  -1.438020  -1.978852
O  -4.340059   1.252400  -1.601406
C  -5.744703   1.614764  -1.771502
H  -5.887343   1.976826  -2.819591
C  -5.977675   2.768105  -0.806899
H  -7.022427   3.130560  -0.895008
H  -5.293643   3.612669  -1.026943
H  -5.808830   2.442467   0.241452
C  -6.645445   0.417007  -1.489005
H  -7.709686   0.707806  -1.613777
H  -6.439151  -0.429436  -2.174714
H  -6.497562   0.062438  -0.447205
C   0.857166   1.824037  -2.641291
H   1.197136   2.755445  -2.157274
H  -0.182919   1.765521  -3.005523
C   0.267768   1.624653   4.509029
H   1.322257   1.925901   4.665315
H  -0.217877   1.582164   5.506361
H  -0.235301   2.408452   3.913229
C   1.002427  -0.736664   4.716161
H   2.080552  -0.475723   4.714674
H   0.883448  -1.787490   4.396927
H   0.643275  -0.663248   5.763974
C   2.601081  -3.363499   2.954411
H   2.703350  -2.967862   3.986201
H   3.616505  -3.647010   2.607775
H   2.002805  -4.297541   3.006272
C   2.757460   3.929619   1.282805
H   2.201696   4.873517   1.459777
H   2.628964   3.663169   0.213974
H   3.832039   4.144047   1.460780
H   5.857920   0.050019   1.200626
C  -2.427168   1.570834   2.316790
H  -1.713998   2.378416   2.563508
H  -3.216523   1.564233   3.095846
H  -2.889483   1.838323   1.346848
C  -2.646527  -0.898964   1.705419
C  -4.336626  -3.024773   0.866814
C  -2.119140  -2.026224   1.037789
C  -4.035415  -0.862460   1.947860
C  -4.870976  -1.914990   1.538339
C  -2.955265  -3.072378   0.619244
H  -1.042416  -2.078315   0.817971
H  -4.483285  -0.002940   2.469831
H  -5.952455  -1.862569   1.747985
H  -2.517951  -3.933959   0.087746
H  -4.991851  -3.848546   0.539519
100
3'_nG-C1Ph*
Ru  -0.233662   0.214349  -0.579448
C   1.563803   0.443638  -0.917742
C  -1.513621   3.229840  -1.118703
C  -1.134367   2.246246  -1.988267
Cl  -0.398169   1.476869   1.416224
Cl  -0.679250  -0.801604  -2.712540
H   2.203570  -0.450114  -1.075794
H  -0.783235   3.922935  -0.660617
H  -1.905329   1.661529  -2.519799
H  -0.112509   2.274096  -2.405090
C  -0.039629  -1.535748   0.253827
N  -1.085307  -2.202665   0.810955
C  -0.804270  -3.649466   1.206204
C   0.730795  -3.626685   1.242073
C   1.194825  -2.486523   0.287856
H   1.065641  -3.391583   2.284831
H   1.174130  -4.613944   0.954532
C   3.795246   4.057026  -1.667318
C   4.208997   2.849321  -2.227809
C   3.474097   1.662447  -1.992937
C   2.292397   1.688851  -1.163587
C   1.901694   2.924497  -0.611069
C   2.643180   4.083156  -0.863683
H   4.351350   4.988564  -1.849176
H   5.107911   2.838255  -2.863603
H   1.030600   2.958748   0.056128
C  -4.870828  -0.335384   1.460578
C  -4.629835  -1.014250   0.262149
C  -3.404291  -1.665397   0.014162
C  -2.393141  -1.594620   1.020343
C  -2.641280  -0.945891   2.265307
C  -3.888095  -0.317070   2.452175
H  -5.415735  -1.045727  -0.507517
H  -4.079677   0.209175   3.401567
C  -1.646392  -0.868897   3.409699
H  -0.706565  -1.388791   3.141672
H  -1.362251   0.198095   3.535731
C  -3.242934  -2.442924  -1.279067
H  -3.611379  -3.480332  -1.103608
H  -2.168905  -2.531275  -1.522761
O  -2.798986   3.385159  -0.766133
C  -3.167847   4.528769   0.117712
C  -4.687729   4.403988   0.197810
H  -4.974741   3.422428   0.628201
H  -5.141880   4.492927  -0.810389
H  -5.102479   5.205693   0.841914
C  -2.757932   5.842375  -0.552957
H  -1.655366   5.961471  -0.594273
H  -3.161164   6.696497   0.029585
H  -3.165798   5.901739  -1.583264
C  -2.521445   4.358269   1.492534
H  -2.869673   5.172404   2.162323
H  -1.415684   4.412396   1.438968
H  -2.801541   3.384078   1.940439
O   3.776374   0.465098  -2.535848
C   4.974194   0.298912  -3.370555
H   5.051343   1.189215  -4.041272
C   4.704412  -0.942552  -4.205530
H   5.555057  -1.122781  -4.894379
H   3.783145  -0.821506  -4.810459
H   4.586902  -1.835624  -3.556017
C   6.209185   0.172974  -2.487314
H   7.108453   0.024113  -3.120994
H   6.373163   1.078138  -1.868110
H   6.109874  -0.700085  -1.808183
H  -5.836052   0.171688   1.625038
C  -1.361226  -4.634183   0.163085
H  -0.997024  -5.652088   0.414778
H  -1.038666  -4.398504  -0.867782
H  -2.468150  -4.662014   0.188215
C  -1.399448  -4.021249   2.566721
H  -2.499067  -3.876677   2.590498
H  -0.940623  -3.454316   3.396317
H  -1.201508  -5.098321   2.748064
C  -3.980480  -1.865640  -2.491068
H  -3.694269  -0.809760  -2.671970
H  -5.084391  -1.914837  -2.384455
H  -3.715845  -2.443049  -3.400923
C  -2.188926  -1.398004   4.746688
H  -3.066434  -0.814244   5.094470
H  -1.410841  -1.318719   5.534962
H  -2.503058  -2.460190   4.684002
C   1.446101  -3.024992  -1.141348
H   0.501872  -3.331731  -1.627567
H   2.111967  -3.911228  -1.103909
H   1.909041  -2.261152  -1.795860
C   2.454992  -1.864057   0.901573
C   4.774310  -0.894262   2.226619
C   3.738242  -2.343237   0.564353
C   2.357008  -0.884520   1.914789
C   3.502781  -0.402843   2.565251
C   4.884526  -1.867288   1.222233
H   3.855450  -3.108261  -0.218319
H   1.371523  -0.477135   2.188604
H   3.397754   0.368708   3.346122
H   5.874464  -2.266927   0.945291
H   5.673428  -0.519100   2.742264
N   2.206763   5.355599  -0.289939
O   2.920442   6.354220  -0.469256
O   1.135023   5.378270   0.343040
94
TS3'-3_HII
Ru  -0.862721   0.143976  -0.385265
C   0.957983   0.286737  -0.685331
C  -1.567520   2.498327  -0.863805
Cl  -1.063929   1.087039   1.841271
Cl  -0.943519  -1.234530  -2.439495
H   1.354213  -0.474904  -1.395039
H  -0.696983   3.129183  -0.480231
C  -0.932110  -1.694872   0.545353
N   0.021945  -2.662358   0.654688
C  -0.468989  -3.859475   1.382918
C  -1.982332  -3.648464   1.374763
N  -2.094490  -2.208185   1.046761
H  -0.153462  -4.798534   0.861311
H  -0.033868  -3.864188   2.421037
H  -2.497228  -4.253056   0.577505
H  -2.466731  -3.869443   2.359930
C   4.081274   3.087160   0.257665
C   4.134323   2.336487  -0.925489
C   3.087549   1.448215  -1.248281
C   1.969263   1.289724  -0.351376
C   1.949685   2.086597   0.821240
C   2.989546   2.967276   1.133622
H   4.907215   3.780489   0.489041
H   4.993216   2.460684  -1.603517
H   1.084580   1.978242   1.490617
H   2.951930   3.560426   2.061351
C   4.236824  -2.527190   0.073512
C   3.637762  -1.853902   1.154815
C   2.247434  -1.863447   1.363077
C   1.435045  -2.556112   0.429320
C   2.003307  -3.258207  -0.659915
C   3.402243  -3.222617  -0.818618
H   4.273431  -1.307774   1.873110
H   3.850568  -3.762533  -1.670497
C  -5.890853  -0.330200   1.560606
C  -4.971788  -0.428693   2.621825
C  -3.717239  -1.042679   2.467520
C  -3.367985  -1.551730   1.189855
C  -4.304122  -1.553265   0.125589
C  -5.545015  -0.917662   0.332216
H  -5.239524  -0.017241   3.610409
H  -6.270340  -0.899967  -0.499583
C   1.142503  -4.024500  -1.628334
H   1.735594  -4.353925  -2.504714
H   0.712389  -4.937279  -1.159231
H   0.296061  -3.401307  -1.981537
C   1.650832  -1.170541   2.557672
H   1.103152  -1.888103   3.207844
H   2.442918  -0.698145   3.171612
H   0.917680  -0.391835   2.267453
C   5.734870  -2.522457  -0.098661
H   6.036913  -2.945567  -1.077417
H   6.149423  -1.495365  -0.022159
H   6.229722  -3.126040   0.694443
C  -2.797133  -1.195430   3.649602
H  -1.771531  -0.858164   3.406292
H  -3.164953  -0.603125   4.510995
H  -2.740207  -2.257291   3.977795
C  -4.040003  -2.274635  -1.170333
H  -4.780063  -1.977523  -1.940287
H  -3.024405  -2.083009  -1.568887
H  -4.139141  -3.374512  -1.029874
C  -7.205990   0.383867   1.740488
H  -7.972617   0.018163   1.027336
H  -7.600135   0.263906   2.770814
H  -7.087926   1.476857   1.563639
O  -2.797575   2.703466  -0.316641
C  -3.101227   4.013097   0.308721
C  -4.480615   3.778749   0.923162
H  -4.426140   2.989505   1.701059
H  -5.203174   3.456887   0.145172
H  -4.856623   4.712832   1.388118
C  -3.159283   5.058722  -0.809572
H  -2.166531   5.184600  -1.290291
H  -3.467317   6.044161  -0.401736
H  -3.889761   4.759027  -1.589246
C  -2.091549   4.406091   1.389192
H  -2.430861   5.349236   1.866164
H  -1.080488   4.593216   0.973156
H  -2.010686   3.616298   2.159680
O   3.023986   0.737974  -2.408507
C   4.136182   0.768603  -3.354814
H   4.480464   1.827138  -3.458542
C   3.545244   0.298686  -4.676009
H   4.326753   0.301514  -5.463384
H   2.719287   0.963608  -5.000339
H   3.146828  -0.733361  -4.580203
C   5.272567  -0.122366  -2.866625
H   6.114320  -0.091291  -3.590231
H   5.658206   0.201029  -1.879197
H   4.923442  -1.171985  -2.778481
C  -1.438261   1.671902  -1.969175
H  -2.345851   1.276287  -2.458434
H  -0.523689   1.725147  -2.578316
98
TS3'-3_HC1Ph*
Ru  -0.039264   0.714285  -0.390723
C  -1.792446   0.467368  -0.927329
C   1.691923   0.916964  -3.085826
Cl   0.841158  -1.412184  -0.977171
Cl  -0.359914   3.065575   0.037962
H  -2.594297   0.728323  -0.204632
H   1.424384   0.000447  -3.644580
C  -0.356459   0.324162   1.488015
C  -1.705112   0.191340   2.260728
C  -1.252059  -0.267497   3.678062
C   0.195704   0.209839   3.862236
N   0.646995   0.255684   2.405776
H  -1.930974   0.123039   4.478259
H  -1.272873  -1.386577   3.727338
C  -3.514759  -0.655918  -4.697049
C  -4.261592   0.097265  -3.779826
C  -3.689911   0.486156  -2.551146
C  -2.338657   0.100665  -2.228532
C  -1.619928  -0.652702  -3.193143
C  -2.194270  -1.037357  -4.407357
H  -3.979423  -0.945651  -5.654303
H  -5.291521   0.389382  -4.037504
H  -0.599377  -0.965746  -2.931777
H  -1.617815  -1.638790  -5.128179
C   4.804337   0.074297   1.453366
C   4.192911   1.315783   1.648973
C   2.822420   1.423852   1.963914
C   2.062744   0.221192   2.066438
C   2.676463  -1.054127   1.890598
C   4.049080  -1.094986   1.578337
H   4.793445   2.234110   1.561404
H   4.530955  -2.074077   1.424280
C   2.241672   2.804873   2.205443
H   2.447831   3.089636   3.263637
H   1.142745   2.767053   2.099548
C   1.944524  -2.378899   2.009778
H   0.891443  -2.210701   2.306886
H   1.888652  -2.822779   0.992155
O   2.995983   1.106570  -2.814816
C   3.999267   0.200799  -3.440751
C   5.316555   0.697500  -2.847889
H   5.315537   0.579536  -1.744808
H   5.473482   1.768961  -3.088447
H   6.164163   0.116348  -3.264542
C   3.963267   0.407888  -4.957047
H   2.995454   0.081432  -5.391391
H   4.766379  -0.187375  -5.438893
H   4.120752   1.476553  -5.210636
C   3.737332  -1.253184  -3.048440
H   4.552082  -1.888876  -3.454085
H   2.779830  -1.633770  -3.456366
H   3.710964  -1.365105  -1.946571
O  -4.322547   1.262792  -1.628858
C  -5.717279   1.650110  -1.828207
H  -5.841382   1.971977  -2.891586
C  -5.933599   2.846669  -0.913539
H  -6.969078   3.228056  -1.027465
H  -5.228756   3.666376  -1.160280
H  -5.782411   2.560504   0.148904
C  -6.647082   0.484912  -1.506119
H  -7.703384   0.792972  -1.654905
H  -6.452436  -0.394395  -2.152534
H  -6.518135   0.172147  -0.448516
C   0.746736   1.801965  -2.654718
H   1.056318   2.761698  -2.207422
H  -0.286425   1.701199  -3.027387
C   0.293230   1.601164   4.513626
H   1.349657   1.894760   4.671627
H  -0.193424   1.559005   5.510486
H  -0.203869   2.390188   3.919869
C   1.013463  -0.764261   4.714940
H   2.093182  -0.510056   4.714651
H   0.888024  -1.813788   4.393981
H   0.654167  -0.690514   5.762679
C   2.610635  -3.387072   2.957665
H   2.711989  -2.992129   3.989773
H   3.626016  -3.672685   2.612630
H   2.010257  -4.319855   3.008113
C   2.787082   3.905118   1.287850
H   2.235259   4.851100   1.466043
H   2.654866   3.639120   0.219327
H   3.862845   4.115412   1.463592
H   5.878166   0.018203   1.209042
C  -2.401737   1.571786   2.327791
H  -1.685315   2.374029   2.581916
H  -3.191804   1.561863   3.106081
H  -2.861912   1.849873   1.359864
C  -2.634592  -0.890343   1.696247
C  -4.337660  -2.996214   0.834649
C  -2.112270  -2.020614   1.029759
C  -4.025187  -0.840950   1.926227
C  -4.867269  -1.883633   1.505216
C  -2.954654  -3.057058   0.599700
H  -1.034298  -2.082352   0.819066
H  -4.469613   0.021318   2.446456
H  -5.950142  -1.821091   1.704608
H  -2.521069  -3.920903   0.068848
H  -4.998100  -3.812059   0.498031
100
TS3'-3_nG-C1Ph*
Ru  -0.162784   0.477809  -0.568905
C   1.642456   0.573225  -0.949339
C  -1.426446   3.140917  -1.149984
C  -0.566020   2.573778  -2.048698
Cl  -0.170731   1.672281   1.482902
Cl  -0.751020  -0.536107  -2.675154
H   2.146436  -0.362547  -1.269338
H  -1.062327   3.776193  -0.320031
H  -0.956676   2.054938  -2.940188
H   0.479504   2.914479  -2.054816
C  -0.059207  -1.307527   0.243865
N  -1.104512  -1.920565   0.856584
C  -0.890498  -3.399105   1.187617
C   0.641192  -3.461643   1.155571
C   1.119536  -2.330064   0.199068
H   1.033670  -3.265074   2.186077
H   1.016541  -4.465483   0.831434
C   4.418164   3.863598  -1.184626
C   4.651954   2.694597  -1.908260
C   3.729025   1.623315  -1.850430
C   2.546211   1.719763  -1.026135
C   2.335423   2.918129  -0.314275
C   3.259933   3.963576  -0.397028
H   5.119698   4.709806  -1.227426
H   5.554674   2.627374  -2.535107
H   1.450537   3.014837   0.329546
C  -4.829806  -0.156392   1.968737
C  -4.686404  -0.731378   0.703557
C  -3.470034  -1.311522   0.286607
C  -2.372046  -1.286287   1.195678
C  -2.507646  -0.720204   2.498183
C  -3.747322  -0.153094   2.853183
H  -5.544404  -0.743067   0.013654
H  -3.858519   0.303265   3.849886
C  -1.392412  -0.673639   3.526615
H  -0.502743  -1.216082   3.152693
H  -1.065487   0.385205   3.617248
C  -3.410111  -1.942484  -1.092387
H  -3.855426  -2.962749  -1.030244
H  -2.355982  -2.076906  -1.393263
O  -2.754514   2.939439  -1.229468
C  -3.649252   3.759802  -0.360696
C  -5.035902   3.228195  -0.713359
H  -5.120374   2.153469  -0.453320
H  -5.234983   3.346803  -1.798153
H  -5.810802   3.788292  -0.151489
C  -3.504016   5.228390  -0.764955
H  -2.487730   5.615837  -0.543710
H  -4.229954   5.847436  -0.198142
H  -3.705003   5.359478  -1.848267
C  -3.325523   3.531832   1.114920
H  -4.066901   4.076858   1.735871
H  -2.318646   3.906051   1.387588
H  -3.375759   2.454988   1.369813
O   3.846262   0.485784  -2.566486
C   5.022405   0.247483  -3.413392
H   5.260058   1.199305  -3.948078
C   4.578224  -0.802125  -4.420134
H   5.407278  -1.020119  -5.124252
H   3.705970  -0.447068  -5.005274
H   4.299472  -1.746583  -3.906899
C   6.197143  -0.203194  -2.554733
H   7.082713  -0.385610  -3.199017
H   6.475744   0.557022  -1.797094
H   5.948247  -1.146747  -2.025567
H  -5.792738   0.289118   2.268854
C  -1.555076  -4.298180   0.129947
H  -1.242961  -5.347257   0.314828
H  -1.271233  -4.030681  -0.904294
H  -2.659227  -4.261001   0.211382
C  -1.444335  -3.797697   2.557948
H  -2.534315  -3.609359   2.638368
H  -0.924551  -3.286913   3.387877
H  -1.284978  -4.888796   2.686416
C  -4.138611  -1.156825  -2.189848
H  -3.767548  -0.113249  -2.251830
H  -5.237539  -1.126657  -2.035508
H  -3.959286  -1.633554  -3.175640
C  -1.787665  -1.192885   4.916154
H  -2.590713  -0.580307   5.375845
H  -0.915650  -1.151311   5.602271
H  -2.148139  -2.242047   4.887917
C   1.284241  -2.868395  -1.242433
H   0.307971  -3.119444  -1.694867
H   1.902353  -3.789233  -1.234525
H   1.763899  -2.127787  -1.911476
C   2.435245  -1.776941   0.761350
C   4.854029  -0.926981   1.987041
C   3.679492  -2.302320   0.354587
C   2.428063  -0.813808   1.794629
C   3.622425  -0.389601   2.394901
C   4.874760  -1.886534   0.964228
H   3.727151  -3.056622  -0.445661
H   1.475821  -0.370718   2.123352
H   3.587050   0.372300   3.191273
H   5.832505  -2.322002   0.633563
H   5.792089  -0.598419   2.463687
N   3.005411   5.204885   0.337373
O   3.885207   6.081134   0.319389
O   1.923389   5.320707   0.934385
94
3_HII
Ru  -0.415058   0.448820  -0.117565
C   1.387700   0.392785  -0.590308
C  -1.474970   2.658182  -0.582762
C  -0.333906   2.467413  -1.335984
Cl  -0.257655   1.429064   2.096783
Cl  -0.969409  -0.544825  -2.265278
H   1.637838  -0.475353  -1.236256
H  -1.445045   3.216345   0.408460
H  -0.405000   2.162281  -2.392965
H   0.589072   2.954787  -0.993350
C  -0.459392  -1.364054   0.839228
N   0.584191  -2.150517   1.245258
C   0.151203  -3.366052   1.973522
C  -1.313087  -3.061729   2.276286
N  -1.595463  -1.926449   1.366663
H   0.285076  -4.270513   1.317216
H   0.771859  -3.506746   2.895592
H  -2.000565  -3.917295   2.050209
H  -1.472714  -2.746726   3.343405
C   4.772157   3.010112  -0.245211
C   4.705008   2.085994  -1.297843
C   3.583128   1.239868  -1.426565
C   2.510051   1.312722  -0.465610
C   2.610153   2.284694   0.562643
C   3.727054   3.114298   0.688460
H   5.656291   3.664581  -0.164757
H   5.529749   2.039487  -2.026029
H   1.781325   2.343251   1.282689
H   3.784430   3.846693   1.509414
C   4.754474  -2.176146   0.421141
C   4.250556  -1.557382   1.581040
C   2.874112  -1.504854   1.859211
C   1.978181  -2.069841   0.918201
C   2.448025  -2.703750  -0.256973
C   3.836863  -2.739175  -0.483381
H   4.953081  -1.110307   2.305629
H   4.210221  -3.240577  -1.392334
C  -5.757472  -1.148278   0.855532
C  -5.066411  -0.659467   1.977121
C  -3.685157  -0.872725   2.159450
C  -2.974653  -1.579544   1.156484
C  -3.655801  -2.143611   0.044510
C  -5.033724  -1.897373  -0.091452
H  -5.619197  -0.100760   2.752203
H  -5.563103  -2.331669  -0.957140
C   1.487126  -3.302209  -1.250256
H   2.032954  -3.806466  -2.072168
H   0.814534  -4.049556  -0.777964
H   0.827634  -2.525170  -1.695698
C   2.367304  -0.873360   3.127400
H   1.879313  -1.624188   3.787667
H   3.199260  -0.415825   3.698683
H   1.605984  -0.094849   2.916416
C   6.240319  -2.230373   0.169593
H   6.481350  -2.784013  -0.759119
H   6.669713  -1.208952   0.080921
H   6.771986  -2.725346   1.011107
C  -3.017635  -0.395421   3.422554
H  -1.986000  -0.040229   3.235556
H  -3.595095   0.431678   3.882982
H  -2.967580  -1.213146   4.176110
C  -2.944965  -3.033400  -0.937757
H  -3.667139  -3.495101  -1.640000
H  -2.197958  -2.459396  -1.524662
H  -2.397043  -3.849699  -0.419596
C  -7.229105  -0.878898   0.667527
H  -7.739763  -1.729027   0.169676
H  -7.737045  -0.682700   1.633665
H  -7.388872   0.015381   0.023753
O  -2.695990   2.331755  -1.080785
C  -3.890034   2.963542  -0.459925
C  -5.052330   2.290345  -1.186980
H  -5.051961   1.197760  -0.995804
H  -4.974479   2.456340  -2.280975
H  -6.015870   2.712552  -0.835746
C  -3.846703   4.463897  -0.762647
H  -2.978428   4.952251  -0.273810
H  -4.768300   4.953737  -0.385089
H  -3.780762   4.640609  -1.856085
C  -3.939666   2.677057   1.038716
H  -4.895882   3.060441   1.452037
H  -3.116963   3.170026   1.594106
H  -3.892894   1.588387   1.226474
O   3.402585   0.366342  -2.454166
C   4.408361   0.249728  -3.507659
H   4.774048   1.276742  -3.754100
C   3.668277  -0.322734  -4.707483
H   4.363635  -0.429049  -5.565434
H   2.832943   0.339500  -5.012394
H   3.251759  -1.324292  -4.469347
C   5.562270  -0.634624  -3.048948
H   6.332605  -0.689340  -3.847176
H   6.046947  -0.242794  -2.133098
H   5.201456  -1.662073  -2.841896
98
3_HC1Ph
Ru  -0.685736   1.042845   0.280490
C   1.072718   1.001646  -0.314943
C  -2.112318   3.624112  -0.170456
C  -0.765758   3.487763  -0.389394
Cl  -0.497200   1.934514   2.508631
Cl  -1.636080   0.698386  -1.877258
H   1.342047   0.107099  -0.920535
H  -2.511065   3.708979   0.861005
H  -0.361566   3.505920  -1.417766
H  -0.100102   3.710975   0.456262
C  -0.739072  -0.770318   1.007283
N   0.207109  -1.666567   1.393628
C  -0.277321  -2.718322   2.397851
C  -1.622780  -2.096166   2.803470
C  -2.103415  -1.305907   1.565595
H  -2.352188  -2.868945   3.151427
H  -1.452506  -1.369924   3.642132
C   4.333412   3.794827  -0.232693
C   4.212025   2.888288  -1.295626
C   3.122760   1.993500  -1.342321
C   2.143113   1.992872  -0.285885
C   2.303036   2.934978   0.762790
C   3.382675   3.822099   0.800542
H   5.187815   4.492001  -0.219835
H   4.966028   2.896586  -2.098262
H   1.557646   2.928900   1.571895
H   3.486495   4.532619   1.635949
C   4.279645  -1.981574   0.172372
C   3.937606  -1.168544   1.257079
C   2.600518  -1.021941   1.677992
C   1.587857  -1.710732   0.951208
C   1.915618  -2.506625  -0.182706
C   3.271757  -2.638089  -0.540446
H   4.727827  -0.627634   1.802473
H   3.532570  -3.272724  -1.404106
C   0.886196  -3.192414  -1.059577
H   1.130121  -4.278530  -1.109820
H  -0.115373  -3.119395  -0.608374
C   2.318194  -0.101351   2.846922
H   1.240049  -0.105723   3.088447
H   2.530817   0.937572   2.513150
O  -2.991793   3.668642  -1.178439
C  -4.436748   3.864224  -0.865723
C  -5.076331   3.897421  -2.251610
H  -4.894856   2.942705  -2.786199
H  -4.653498   4.725570  -2.856234
H  -6.170944   4.050259  -2.162121
C  -4.617656   5.201159  -0.144305
H  -4.142556   5.200807   0.858294
H  -5.699292   5.403818  -0.001318
H  -4.184638   6.029926  -0.741567
C  -4.954466   2.685381  -0.042818
H  -6.049331   2.789015   0.105900
H  -4.484278   2.644913   0.961364
H  -4.760657   1.727723  -0.568155
O   2.888286   1.126050  -2.364842
C   3.841179   1.019581  -3.467622
H   4.160729   2.052002  -3.753001
C   3.058917   0.400317  -4.616491
H   3.710670   0.304836  -5.509195
H   2.185444   1.028205  -4.885379
H   2.692259  -0.610709  -4.340791
C   5.044267   0.179856  -3.052215
H   5.768140   0.116144  -3.891842
H   5.571108   0.613075  -2.178094
H   4.722016  -0.848914  -2.788127
H   5.335379  -2.095654  -0.124221
C   0.668262  -2.833004   3.598153
H   0.246499  -3.585885   4.296713
H   0.758748  -1.878273   4.147871
H   1.678579  -3.181233   3.301709
C  -0.413138  -4.111904   1.761574
H   0.571324  -4.486313   1.414251
H  -1.125389  -4.135220   0.917522
H  -0.780151  -4.817014   2.536252
C   3.153698  -0.385630   4.102945
H   2.991794  -1.413105   4.489237
H   2.883709   0.326586   4.910924
H   4.241823  -0.269846   3.916733
C   0.829137  -2.626281  -2.486373
H   0.074552  -3.175748  -3.088205
H   1.805606  -2.719704  -3.006950
H   0.546426  -1.552587  -2.487251
C  -3.092407  -0.188432   1.950478
H  -2.666006   0.483246   2.719157
H  -4.032416  -0.630495   2.339144
H  -3.365979   0.417520   1.059329
C  -2.824615  -2.235213   0.561875
C  -4.253846  -3.952480  -1.196311
C  -3.906251  -3.018659   1.023589
C  -2.488212  -2.316828  -0.802300
C  -3.193502  -3.168485  -1.671360
C  -4.611018  -3.868721   0.159663
H  -4.208326  -2.970992   2.082823
H  -1.689529  -1.681065  -1.202900
H  -2.908242  -3.207429  -2.735966
H  -5.447658  -4.471260   0.550964
H  -4.805215  -4.620898  -1.877883
98
3_HC1Ph*
Ru  -0.168885   0.629338  -0.521005
C   1.635533   0.677465  -0.958290
C  -1.438283   3.092243  -1.135299
C  -0.403934   2.703141  -1.944194
Cl  -0.097079   1.830804   1.544942
Cl  -0.799308  -0.384287  -2.622929
H   2.040493  -0.269954  -1.370739
H  -1.249437   3.633231  -0.190055
H  -0.601000   2.273412  -2.941694
H   0.591378   3.119421  -1.736020
C  -0.064097  -1.165602   0.293555
N  -1.095474  -1.786349   0.923361
C  -0.860231  -3.256831   1.279738
C   0.670458  -3.305229   1.218476
C   1.116896  -2.186883   0.232283
H   1.081289  -3.085272   2.236974
H   1.049644  -4.311154   0.905802
C   4.701013   3.680124  -1.067055
C   4.806933   2.535822  -1.870527
C   3.784864   1.564314  -1.854887
C   2.636176   1.735101  -0.999389
C   2.567495   2.917745  -0.217560
C   3.583608   3.876285  -0.238783
H   5.508272   4.430926  -1.097474
H   5.688850   2.413121  -2.518389
H   1.694149   3.040963   0.439082
H   3.509257   4.776288   0.392132
C  -4.897110  -0.241491   2.089416
C  -4.736248  -0.800181   0.819055
C  -3.485927  -1.277685   0.372714
C  -2.377284  -1.185184   1.264908
C  -2.525503  -0.618115   2.566206
C  -3.795357  -0.139677   2.943732
H  -5.605299  -0.879395   0.147225
H  -3.919535   0.313519   3.940231
C  -1.394202  -0.492150   3.570280
H  -0.488933  -1.004418   3.191214
H  -1.111409   0.581819   3.622071
C  -3.405050  -1.887009  -1.015497
H  -3.817812  -2.921396  -0.968885
H  -2.347629  -1.980190  -1.320675
O  -2.726739   2.860617  -1.456996
C  -3.776075   3.473450  -0.589136
C  -5.074024   2.999538  -1.237883
H  -5.149435   1.893864  -1.203962
H  -5.122129   3.324350  -2.297462
H  -5.944157   3.427807  -0.700088
C  -3.652260   4.996887  -0.666248
H  -2.700883   5.356744  -0.223013
H  -4.483482   5.468205  -0.102041
H  -3.705584   5.343279  -1.719080
C  -3.647814   2.953316   0.841201
H  -4.494275   3.337510   1.447827
H  -2.706944   3.280865   1.326385
H  -3.682233   1.848112   0.861529
O   3.775764   0.456517  -2.646158
C   4.897503   0.180907  -3.540612
H   5.207230   1.142424  -4.018864
C   4.340456  -0.753280  -4.604074
H   5.128799  -0.994375  -5.346527
H   3.488321  -0.284878  -5.136919
H   3.990184  -1.703324  -4.147746
C   6.057531  -0.433566  -2.765846
H   6.908815  -0.628923  -3.451484
H   6.415457   0.232685  -1.955091
H   5.747604  -1.397331  -2.310090
H  -5.885899   0.123023   2.413716
C  -1.538366  -4.187150   0.258614
H  -1.216291  -5.229081   0.465486
H  -1.275767  -3.946308  -0.787452
H  -2.641023  -4.154734   0.360322
C  -1.380818  -3.632006   2.670159
H  -2.472700  -3.464538   2.767693
H  -0.855628  -3.090531   3.476975
H  -1.195802  -4.716120   2.821951
C  -4.160483  -1.108451  -2.099827
H  -3.794618  -0.063980  -2.172460
H  -5.256412  -1.085113  -1.923984
H  -3.996735  -1.585966  -3.088050
C  -1.734282  -0.987937   4.982980
H  -2.547644  -0.394056   5.449036
H  -0.846927  -0.894993   5.643908
H  -2.054547  -2.050418   4.991979
C   1.239010  -2.751396  -1.204444
H   0.248519  -2.995645  -1.628884
H   1.845040  -3.680403  -1.195685
H   1.712342  -2.029977  -1.898404
C   2.446110  -1.624560   0.751486
C   4.891492  -0.776628   1.925580
C   3.682165  -2.136013   0.304914
C   2.461699  -0.672148   1.794828
C   3.668252  -0.249610   2.370806
C   4.890832  -1.721264   0.888740
H   3.712945  -2.878997  -0.506653
H   1.515862  -0.235844   2.149699
H   3.649687   0.503446   3.176027
H   5.842104  -2.144567   0.525465
H   5.840006  -0.449692   2.382207
100
3_nG-C1Ph
Ru  -0.683394   1.044751   0.279743
C   1.070152   0.990995  -0.306844
C  -2.114384   3.625964  -0.170888
C  -0.766242   3.481668  -0.384337
Cl  -0.491187   1.933807   2.498614
Cl  -1.654397   0.703806  -1.864528
H   1.355802   0.087507  -0.890511
H  -2.514132   3.721061   0.859517
H  -0.360552   3.499594  -1.412313
H  -0.108160   3.726933   0.462242
C  -0.738817  -0.772656   1.010114
N   0.208149  -1.663349   1.400723
C  -0.278513  -2.720693   2.400129
C  -1.626450  -2.101965   2.801598
C  -2.103906  -1.308553   1.564343
H  -2.356329  -2.877239   3.143158
H  -1.461268  -1.378602   3.643835
C   4.354442   3.782936  -0.251050
C   4.213108   2.887621  -1.310456
C   3.116150   1.994498  -1.349448
C   2.139283   1.991193  -0.285955
C   2.301602   2.919426   0.762108
C   3.399606   3.786435   0.777861
H   5.199148   4.486227  -0.208256
H   4.960405   2.896687  -2.119214
H   1.576420   2.938354   1.588562
C   4.288006  -1.962293   0.198351
C   3.938355  -1.155689   1.285559
C   2.598633  -1.014219   1.700355
C   1.591723  -1.702910   0.965223
C   1.927004  -2.492936  -0.170612
C   3.285389  -2.618111  -0.522555
H   4.724762  -0.617435   1.839110
H   3.552251  -3.248699  -1.387354
C   0.904544  -3.175087  -1.058189
H   1.154496  -4.259232  -1.118671
H  -0.099588  -3.112080  -0.611204
C   2.308132  -0.101335   2.873332
H   1.229418  -0.112732   3.112360
H   2.515252   0.942211   2.549506
O  -2.990064   3.664415  -1.179422
C  -4.437756   3.862865  -0.870433
C  -5.073461   3.890499  -2.257943
H  -4.891560   2.933505  -2.788291
H  -4.649332   4.716247  -2.864924
H  -6.168174   4.044124  -2.171267
C  -4.617940   5.202668  -0.154794
H  -4.145660   5.205868   0.849111
H  -5.699771   5.406727  -0.015490
H  -4.182860   6.028686  -0.754320
C  -4.955988   2.687378  -0.043702
H  -6.050811   2.792668   0.104058
H  -4.486592   2.650634   0.961024
H  -4.763111   1.727588  -0.565412
O   2.878148   1.131695  -2.359094
C   3.817952   1.020445  -3.483330
H   4.135903   2.053081  -3.767641
C   3.011255   0.407270  -4.617085
H   3.648294   0.313276  -5.520421
H   2.136445   1.039854  -4.869773
H   2.646937  -0.603455  -4.338369
C   5.017588   0.173165  -3.077808
H   5.725059   0.096578  -3.930032
H   5.564692   0.609155  -2.217462
H   4.690304  -0.850260  -2.800050
H   5.345641  -2.073077  -0.092764
C   0.662473  -2.838066   3.603547
H   0.239370  -3.595630   4.296153
H   0.747642  -1.886164   4.158970
H   1.674911  -3.182532   3.310004
C  -0.408040  -4.110966   1.755842
H   0.578880  -4.481517   1.411343
H  -1.116656  -4.131686   0.908645
H  -0.776922  -4.820522   2.525483
C   3.142171  -0.387442   4.129719
H   2.984040  -1.417711   4.510066
H   2.866286   0.319929   4.939740
H   4.230102  -0.265290   3.946901
C   0.852605  -2.593778  -2.479267
H   0.103656  -3.139987  -3.090981
H   1.832189  -2.678035  -2.995443
H   0.564687  -1.521556  -2.470498
C  -3.093098  -0.191635   1.950675
H  -2.668496   0.477108   2.722959
H  -4.033511  -0.634970   2.336672
H  -3.365878   0.417205   1.061245
C  -2.821919  -2.235568   0.556140
C  -4.242919  -3.952273  -1.208684
C  -3.906948  -3.017370   1.012601
C  -2.477657  -2.318734  -0.805928
C  -3.178836  -3.170179  -1.678378
C  -4.607738  -3.867087   0.145148
H  -4.214786  -2.968732   2.070123
H  -1.674870  -1.685764  -1.202362
H  -2.887341  -3.210820  -2.741212
H  -5.447258  -4.468384   0.532108
H  -4.791187  -4.620591  -1.892830
N   3.559752   4.723693   1.892512
O   4.545366   5.478674   1.879161
O   2.704129   4.715432   2.790669
100
3_nG-C1Ph*
Ru  -0.167915   0.606907  -0.551223
C   1.633566   0.651151  -0.974592
C  -1.441221   3.085580  -1.164336
C  -0.421020   2.669815  -1.979663
Cl  -0.095013   1.806761   1.506208
Cl  -0.800127  -0.419385  -2.642352
H   2.054849  -0.290121  -1.385298
H  -1.234740   3.644461  -0.232710
H  -0.637533   2.229366  -2.968491
H   0.577776   3.092421  -1.798752
C  -0.070479  -1.185256   0.281596
N  -1.096976  -1.790590   0.928741
C  -0.866368  -3.259670   1.298580
C   0.662965  -3.322840   1.213315
C   1.105720  -2.210385   0.218470
H   1.092688  -3.107099   2.224852
H   1.026277  -4.332869   0.895102
C   4.696799   3.684728  -1.021256
C   4.811849   2.556491  -1.832200
C   3.792506   1.574367  -1.838734
C   2.627774   1.722530  -0.995010
C   2.533310   2.886485  -0.203805
C   3.557711   3.837368  -0.214274
H   5.478409   4.458738  -1.007677
H   5.701339   2.448492  -2.472163
H   1.661268   3.023398   0.450555
C  -4.891657  -0.225080   2.091104
C  -4.734679  -0.793177   0.824487
C  -3.486595  -1.277463   0.379247
C  -2.376693  -1.182352   1.269611
C  -2.520851  -0.607347   2.567888
C  -3.788496  -0.121463   2.943260
H  -5.605030  -0.874152   0.154586
H  -3.909421   0.339687   3.936495
C  -1.388699  -0.476535   3.570619
H  -0.482887  -0.989623   3.193993
H  -1.107320   0.598232   3.617340
C  -3.411059  -1.895507  -1.005652
H  -3.830795  -2.926710  -0.952481
H  -2.354927  -1.998447  -1.312119
O  -2.732226   2.853410  -1.464159
C  -3.771768   3.480636  -0.591489
C  -5.076618   3.007550  -1.226527
H  -5.156336   1.902409  -1.184451
H  -5.132706   3.325804  -2.287686
H  -5.940275   3.442911  -0.684028
C  -3.637796   5.001952  -0.682824
H  -2.681331   5.359564  -0.248804
H  -4.462037   5.483027  -0.116644
H  -3.697042   5.339827  -1.738106
C  -3.631705   2.970264   0.840826
H  -4.469637   3.364243   1.452972
H  -2.684214   3.297551   1.313308
H  -3.672273   1.865481   0.870304
O   3.805314   0.481897  -2.630449
C   4.936888   0.217201  -3.529392
H   5.240436   1.186788  -3.994023
C   4.382155  -0.708633  -4.599611
H   5.173247  -0.938649  -5.342555
H   3.529816  -0.238313  -5.130257
H   4.036316  -1.664382  -4.152359
C   6.090725  -0.399172  -2.749450
H   6.943239  -0.591187  -3.434276
H   6.447174   0.264308  -1.935690
H   5.779329  -1.364792  -2.299324
H  -5.878586   0.145435   2.414213
C  -1.569516  -4.192845   0.298261
H  -1.260408  -5.236328   0.516607
H  -1.314100  -3.970952  -0.753938
H  -2.670352  -4.142723   0.411463
C  -1.368628  -3.614668   2.700724
H  -2.457374  -3.436874   2.813107
H  -0.826117  -3.069405   3.493420
H  -1.190402  -4.698651   2.861114
C  -4.163489  -1.118197  -2.093144
H  -3.792973  -0.075767  -2.171521
H  -5.258944  -1.088370  -1.915730
H  -4.003688  -1.601606  -3.079116
C  -1.727112  -0.963594   4.986852
H  -2.540556  -0.367068   5.449295
H  -0.839193  -0.864558   5.646070
H  -2.046028  -2.026291   5.003634
C   1.215118  -2.781330  -1.216294
H   0.221909  -3.045335  -1.622402
H   1.835675  -3.700664  -1.210267
H   1.664754  -2.057017  -1.922675
C   2.438781  -1.645467   0.725133
C   4.892510  -0.785783   1.873058
C   3.672815  -2.143457   0.258520
C   2.460416  -0.700362   1.775283
C   3.670984  -0.272027   2.338468
C   4.885695  -1.723483   0.829818
H   3.698970  -2.881097  -0.558072
H   1.515806  -0.275432   2.147327
H   3.656844   0.474300   3.150051
H   5.835392  -2.137974   0.452564
H   5.844142  -0.455237   2.320529
N   3.436276   5.030471   0.628285
O   4.376474   5.841827   0.627652
O   2.399023   5.172717   1.293417
94
TS3-4_HII
Ru  -0.536299   0.659878  -0.082617
C   1.247480   0.981760  -0.618283
C  -1.442981   2.461021  -1.173505
C  -0.055175   2.706357  -1.064743
Cl  -0.737242   1.932713   1.979300
Cl  -0.754291  -0.588248  -2.163420
C  -0.706491  -1.144445   0.873131
N   0.332295  -1.989993   1.134188
C  -0.095849  -3.256549   1.772633
C  -1.620460  -3.192049   1.658520
N  -1.855688  -1.794066   1.224882
H   0.347688  -4.131984   1.230795
H   0.262447  -3.285178   2.838239
H  -2.023770  -3.902838   0.887578
H  -2.146943  -3.387414   2.629167
C   4.814413   2.830770   0.916945
C   3.700667   2.694587   1.761245
C   2.539244   2.090593   1.272549
C   2.444630   1.614014  -0.056649
C   3.595880   1.771843  -0.909166
C   4.770508   2.371025  -0.406388
H   5.738431   3.305956   1.287340
H   3.740786   3.058245   2.800296
H   1.653315   1.984313   1.912487
H   5.654377   2.498056  -1.050767
C   4.533782  -1.339273   1.196758
C   3.720164  -0.911550   2.263003
C   2.325884  -1.082968   2.249814
C   1.737229  -1.696229   1.116539
C   2.523414  -2.158934   0.035864
C   3.916534  -1.957093   0.095315
H   4.185291  -0.430325   3.140294
H   4.538165  -2.311455  -0.744750
C  -5.937743  -0.569708   1.283648
C  -5.073302  -0.274554   2.353456
C  -3.718148  -0.651572   2.345342
C  -3.210935  -1.314939   1.197949
C  -4.064366  -1.670524   0.123587
C  -5.415265  -1.278764   0.188077
H  -5.470450   0.245338   3.242548
H  -6.081531  -1.548392  -0.649588
C   1.894901  -2.868981  -1.133775
H   2.647305  -3.071352  -1.921924
H   1.460911  -3.846587  -0.827617
H   1.066881  -2.273246  -1.571971
C   1.483497  -0.621631   3.409701
H   0.911675  -1.460243   3.862898
H   2.117878  -0.179797   4.203504
H   0.739132   0.138884   3.094252
C   6.027806  -1.140025   1.250043
H   6.534962  -1.611796   0.384527
H   6.286200  -0.058394   1.248416
H   6.461404  -1.570756   2.178220
C  -2.849516  -0.393466   3.546983
H  -2.067728   0.360893   3.318583
H  -3.457349  -0.022955   4.396243
H  -2.323727  -1.315485   3.874664
C  -3.566418  -2.475519  -1.047933
H  -4.285432  -2.426233  -1.889994
H  -2.579867  -2.117335  -1.404268
H  -3.456484  -3.549142  -0.776168
C  -7.379927  -0.131411   1.311396
H  -8.029237  -0.821489   0.734539
H  -7.768793  -0.069882   2.348494
H  -7.496937   0.879562   0.860098
O  -1.973433   2.315338  -2.417709
C  -3.444775   2.293800  -2.565297
C  -3.632312   2.027113  -4.058592
H  -3.195664   1.045810  -4.335177
H  -3.135640   2.815490  -4.660774
H  -4.711581   2.019660  -4.313662
O   3.454466   1.354874  -2.198757
C   4.582685   1.410758  -3.123799
H   5.098987   2.393605  -2.992546
C   5.544013   0.257364  -2.857574
H   6.399023   0.307323  -3.564329
H   5.025905  -0.713588  -3.005336
H   5.949885   0.282903  -1.826195
C   3.961703   1.347009  -4.511497
H   4.755210   1.402553  -5.284775
H   3.258892   2.189755  -4.670883
H   3.406064   0.395386  -4.648207
H  -2.148774   2.803194  -0.333201
H   0.515913   2.779018  -2.008381
H   0.298753   3.307379  -0.212945
H   1.447301   0.577120  -1.635795
C  -4.009147   3.666945  -2.185024
H  -3.861100   3.892105  -1.108820
H  -5.100560   3.694502  -2.384780
H  -3.525887   4.467945  -2.781945
C  -4.046227   1.165200  -1.729601
H  -3.922243   1.341412  -0.641807
H  -3.562891   0.205315  -1.989100
H  -5.134742   1.086779  -1.930073
98
TS3-4_HC1Ph
Ru  -0.905310   0.815875   0.120779
C   0.854667   1.234619  -0.446764
C  -1.905895   2.704790  -0.814187
C  -0.515258   2.950131  -0.793507
Cl  -1.061941   2.035007   2.234032
Cl  -1.164178  -0.206870  -2.059098
C  -1.111569  -0.937376   1.061313
N  -0.155164  -1.754820   1.533874
C  -0.636872  -3.048777   2.194626
C  -2.145379  -2.775436   2.331910
C  -2.502786  -1.528622   1.455655
H  -2.747415  -3.668554   2.031400
H  -2.386439  -2.551778   3.402499
C   4.434375   3.060048   1.085243
C   3.320021   2.930820   1.929344
C   2.157790   2.328124   1.441487
C   2.059281   1.848419   0.113393
C   3.211524   2.002129  -0.740724
C   4.387191   2.599043  -0.237413
H   5.361816   3.528999   1.454810
H   3.360017   3.298644   2.967022
H   1.265676   2.232782   2.074995
H   5.273383   2.720245  -0.879202
C   4.052918  -1.129424   1.350288
C   3.324328  -0.686923   2.456295
C   1.926293  -0.856021   2.529878
C   1.272976  -1.491643   1.438802
C   1.989953  -1.906868   0.279469
C   3.385324  -1.716663   0.269488
H   3.845545  -0.187137   3.287901
H   3.961765  -2.033740  -0.612668
C   1.309478  -2.515992  -0.933725
H   1.238029  -3.618738  -0.799828
H   0.270516  -2.136993  -0.989593
C   1.201405  -0.293964   3.738884
H   0.126068  -0.550349   3.697582
H   1.225969   0.815528   3.661797
O  -2.524131   2.621840  -2.017431
C  -4.001314   2.521704  -2.064283
C  -4.279106   2.378014  -3.560640
H  -3.804418   1.456262  -3.954119
H  -3.875847   3.248790  -4.117366
H  -5.371422   2.320442  -3.743107
O   3.079547   1.569204  -2.025831
C   4.178671   1.731044  -2.975464
H   4.638312   2.736285  -2.808852
C   5.215087   0.628171  -2.786457
H   6.054919   0.774650  -3.497980
H   4.761232  -0.365388  -2.985839
H   5.633585   0.620839  -1.759875
C   3.529000   1.693860  -4.351007
H   4.299835   1.833539  -5.136646
H   2.773742   2.498923  -4.455700
H   3.028639   0.717621  -4.523650
H  -2.544396   2.972387   0.101677
H  -0.011270   3.074231  -1.768800
H  -0.109512   3.505424   0.065517
H   1.016818   0.911649  -1.497860
C  -4.614366   3.813003  -1.513300
H  -4.403620   3.944476  -0.432010
H  -5.716984   3.787035  -1.636907
H  -4.224252   4.697467  -2.058348
C  -4.476187   1.287082  -1.301475
H  -4.283679   1.380459  -0.212786
H  -3.966201   0.378315  -1.673323
H  -5.571150   1.163397  -1.433117
H   5.146601  -0.994961   1.317456
C   0.009328  -3.285512   3.564256
H   1.112548  -3.373464   3.494474
H  -0.378207  -4.246510   3.962379
H  -0.247788  -2.494576   4.292328
C  -0.320342  -4.265512   1.311677
H   0.773845  -4.410967   1.206231
H  -0.772177  -4.192189   0.306291
H  -0.731668  -5.171079   1.804298
C   1.798485  -0.700688   5.093469
H   1.804669  -1.801272   5.234866
H   1.209286  -0.255095   5.922403
H   2.843593  -0.346296   5.210697
C   1.994431  -2.232182  -2.274415
H   2.978686  -2.737947  -2.368884
H   2.151298  -1.144182  -2.424696
H   1.356699  -2.598479  -3.105186
C  -3.251674  -0.508193   2.335804
H  -2.591348  -0.136439   3.141723
H  -4.134299  -0.989804   2.804714
H  -3.598175   0.373873   1.761611
C  -3.358071  -1.980817   0.256976
C  -4.965793  -3.053292  -1.833031
C  -4.755936  -1.791786   0.240540
C  -2.784127  -2.695949  -0.814837
C  -3.573497  -3.232385  -1.841654
C  -5.550810  -2.323165  -0.789030
H  -5.251634  -1.229937   1.045585
H  -1.693963  -2.822703  -0.861465
H  -3.090581  -3.783658  -2.665203
H  -6.641629  -2.163090  -0.767925
H  -5.588884  -3.474360  -2.639051
98
TS3-4_HC1Ph*
Ru  -0.176169   0.793034  -0.249009
C   1.591868   1.182216  -0.795229
C  -1.147513   2.727815  -1.238981
C   0.249127   2.899029  -1.279790
Cl  -0.350598   2.099454   1.790127
Cl  -0.408521  -0.303245  -2.407894
C  -0.210577  -0.998779   0.622925
N  -1.301290  -1.654123   1.077125
C  -1.062819  -3.114777   1.482527
C   0.281491  -3.351673   0.786695
C   0.999292  -1.976663   0.752509
H   0.884327  -4.143948   1.295690
H   0.094253  -3.679282  -0.270377
C   5.234749   2.684395   0.921655
C   4.128712   2.464318   1.758800
C   2.932978   2.000401   1.205423
C   2.798277   1.739396  -0.180044
C   3.937504   2.000451  -1.024721
C   5.146401   2.456840  -0.458537
H   6.188458   3.043389   1.343699
H   4.203403   2.645708   2.842606
H   2.055184   1.827552   1.838679
H   6.025147   2.649621  -1.093612
C  -5.238359  -0.057742   1.486265
C  -4.855023  -0.688446   0.299987
C  -3.556563  -1.208734   0.126186
C  -2.630043  -1.072471   1.201127
C  -3.003734  -0.432905   2.418774
C  -4.316774   0.067596   2.529477
H  -5.579160  -0.779957  -0.525371
H  -4.613126   0.577886   3.460296
C  -2.067624  -0.216533   3.591473
H  -1.090139  -0.685469   3.392439
H  -1.858824   0.873993   3.651687
C  -3.215589  -1.833633  -1.212742
H  -2.191922  -2.250850  -1.193302
H  -3.158695  -1.013977  -1.965472
O  -1.834544   2.550703  -2.397406
C  -3.262926   2.952272  -2.426086
C  -4.067894   2.163823  -1.394518
H  -3.951470   1.076814  -1.565418
H  -5.144029   2.418992  -1.486013
H  -3.759909   2.389887  -0.353509
O   3.751505   1.813374  -2.360788
C   4.873968   1.939276  -3.289214
H   5.459874   2.849997  -3.012478
C   5.749749   0.692924  -3.224953
H   6.597225   0.788562  -3.935859
H   5.159911  -0.205363  -3.504867
H   6.170871   0.533274  -2.211735
C   4.237122   2.143914  -4.655438
H   5.025839   2.268991  -5.425471
H   3.595972   3.048668  -4.662822
H   3.613925   1.267736  -4.932831
H  -1.736528   3.071663  -0.320383
H   0.735682   2.935461  -2.270413
H   0.708888   3.468709  -0.458155
H   1.781288   0.869299  -1.845776
C  -3.687102   2.586943  -3.848096
H  -3.067603   3.129951  -4.590857
H  -4.749852   2.858458  -4.011487
H  -3.567819   1.498053  -4.022247
C  -3.358745   4.463858  -2.198216
H  -2.732708   5.010960  -2.933114
H  -3.031317   4.746906  -1.176817
H  -4.410197   4.797711  -2.320050
H  -6.259502   0.343229   1.596782
C  -2.150071  -4.054707   0.956023
H  -3.152438  -3.799232   1.356686
H  -1.907777  -5.083241   1.296079
H  -2.193261  -4.069094  -0.148202
C  -0.992691  -3.269742   3.010267
H  -1.971837  -3.043668   3.477149
H  -0.215412  -2.635196   3.473397
H  -0.753200  -4.328030   3.244274
C  -4.217108  -2.888594  -1.702832
H  -4.310949  -3.735189  -0.991080
H  -5.232998  -2.467004  -1.851025
H  -3.889542  -3.301020  -2.680176
C  -2.616182  -0.698389   4.940811
H  -3.545892  -0.165218   5.229672
H  -1.871702  -0.516961   5.744331
H  -2.846833  -1.784751   4.933713
C   1.975414  -1.929375  -0.437729
H   1.425925  -1.933825  -1.398659
H   2.642003  -2.816054  -0.398261
H   2.616822  -1.028134  -0.402180
C   1.794023  -1.743323   2.054233
C   3.313493  -1.410589   4.433809
C   2.799155  -2.668898   2.414389
C   1.575443  -0.642653   2.903853
C   2.325474  -0.480279   4.082472
C   3.549236  -2.506957   3.587763
H   3.003223  -3.538939   1.768768
H   0.817372   0.108673   2.641843
H   2.128697   0.390844   4.729750
H   4.326147  -3.246764   3.843314
H   3.899635  -1.283618   5.358754
100
TS3-4_nG-C1Ph
Ru  -0.893852   0.794008   0.104197
C   0.865159   1.189051  -0.449388
C  -1.891768   2.700775  -0.858524
C  -0.501339   2.932702  -0.849552
Cl  -1.024948   2.037309   2.194729
Cl  -1.149807  -0.234454  -2.071772
C  -1.107055  -0.946477   1.057863
N  -0.153588  -1.758112   1.543386
C  -0.640421  -3.053625   2.198413
C  -2.149257  -2.777083   2.328117
C  -2.500757  -1.531959   1.446746
H  -2.751487  -3.669925   2.027082
H  -2.394541  -2.549840   3.397068
C   4.456889   3.045669   1.071454
C   3.348754   2.854171   1.911538
C   2.173981   2.252584   1.448837
C   2.067752   1.815835   0.115266
C   3.209518   2.011982  -0.750328
C   4.387286   2.622338  -0.253695
H   5.364412   3.522717   1.470259
H   1.305133   2.144748   2.111533
H   5.259347   2.776258  -0.907608
C   4.050675  -1.108298   1.408072
C   3.308482  -0.681876   2.511994
C   1.909453  -0.855133   2.568310
C   1.273449  -1.487669   1.465170
C   2.004061  -1.890650   0.310377
C   3.398204  -1.689007   0.314495
H   3.819017  -0.193876   3.357496
H   3.985897  -1.997116  -0.563553
C   1.339649  -2.503701  -0.909427
H   1.283803  -3.607835  -0.778357
H   0.295466  -2.140761  -0.971628
C   1.165098  -0.305655   3.771303
H   0.094301  -0.577531   3.717570
H   1.179435   0.803942   3.706577
O  -2.524749   2.586508  -2.047135
C  -4.007335   2.522454  -2.068156
C  -4.309808   2.256409  -3.542043
H  -3.877631   1.284818  -3.856808
H  -3.880151   3.057566  -4.177785
H  -5.405968   2.227928  -3.707513
O   3.066274   1.609171  -2.030726
C   4.151444   1.788601  -3.005316
H   4.605110   2.794927  -2.832193
C   5.191408   0.687077  -2.841874
H   6.011790   0.838943  -3.574394
H   4.735172  -0.306832  -3.032983
H   5.637274   0.678993  -1.826715
C   3.468525   1.762671  -4.363393
H   4.221287   1.918001  -5.163381
H   2.706595   2.564338  -4.441471
H   2.972255   0.784677  -4.536678
H  -2.521027   2.971193   0.064647
H   0.004642   3.030671  -1.826657
H  -0.087146   3.489217   0.004816
H   1.040600   0.861020  -1.496848
C  -4.569047   3.878084  -1.629136
H  -4.322371   4.104241  -0.571175
H  -5.675057   3.874538  -1.721307
H  -4.169254   4.693893  -2.266212
C  -4.505459   1.375190  -1.190782
H  -4.315383   1.566652  -0.114685
H  -4.015479   0.425147  -1.477756
H  -5.601992   1.259624  -1.315813
H   5.144364  -0.970306   1.389679
C  -0.001681  -3.298152   3.570227
H   1.102133  -3.383107   3.506418
H  -0.389020  -4.263475   3.957878
H  -0.264906  -2.514243   4.303420
C  -0.319866  -4.265743   1.310369
H   0.774894  -4.413319   1.213808
H  -0.762280  -4.185224   0.301406
H  -0.737653  -5.173273   1.793789
C   1.755529  -0.708480   5.129756
H   1.802309  -1.809675   5.259339
H   1.136915  -0.293944   5.953127
H   2.782442  -0.311340   5.268209
C   2.030221  -2.207616  -2.244679
H   3.023420  -2.696869  -2.331783
H   2.169661  -1.117287  -2.394382
H   1.405010  -2.583793  -3.080463
C  -3.244911  -0.502438   2.320443
H  -2.583678  -0.130316   3.125725
H  -4.130719  -0.976250   2.791172
H  -3.586173   0.377951   1.740639
C  -3.354458  -1.983825   0.247200
C  -4.961454  -3.054249  -1.843679
C  -4.751583  -1.789064   0.227563
C  -2.780571  -2.704044  -0.821321
C  -3.569954  -3.239479  -1.848634
C  -5.546156  -2.320229  -0.802324
H  -5.246654  -1.223285   1.030248
H  -1.690849  -2.835756  -0.865128
H  -3.087647  -3.794782  -2.669817
H  -6.636400  -2.156099  -0.783984
H  -5.584377  -3.474766  -2.650107
N   3.441493   3.283728   3.308580
O   4.465705   3.890014   3.662228
O   2.498662   3.017351   4.071418
100
TS3-4_nG-C1Ph*
Ru  -0.263491   0.809768  -0.391699
C   1.474801   1.250390  -0.967015
C  -1.230629   2.844168  -1.236607
C   0.166571   3.022070  -1.198693
Cl  -0.437112   1.950400   1.744134
Cl  -0.588831  -0.091211  -2.615434
C  -0.234567  -1.028777   0.379059
N  -1.281065  -1.721324   0.872724
C  -0.964128  -3.160405   1.301139
C   0.338963  -3.371453   0.524725
C   1.009045  -1.973724   0.404268
H   1.004189  -4.123926   1.017108
H   0.095035  -3.740855  -0.506523
C   5.198042   2.545614   0.795081
C   4.020741   2.528253   1.560339
C   2.801345   2.107516   1.021803
C   2.717225   1.699139  -0.323522
C   3.928308   1.718365  -1.112948
C   5.152018   2.133876  -0.534547
H   6.140265   2.875648   1.257071
H   1.893762   2.111962   1.640208
H   6.079745   2.141136  -1.127646
C  -5.267384  -0.208429   1.073260
C  -4.820089  -0.877642  -0.069211
C  -3.508035  -1.382424  -0.161682
C  -2.636868  -1.196478   0.952471
C  -3.084224  -0.544726   2.136958
C  -4.403862  -0.047656   2.159983
H  -5.500147  -1.004760  -0.926770
H  -4.752858   0.481733   3.061931
C  -2.244814  -0.336539   3.381901
H  -1.216149  -0.707203   3.225430
H  -2.139194   0.758837   3.538394
C  -3.100938  -2.062325  -1.454728
H  -2.066174  -2.445971  -1.380620
H  -3.048124  -1.284458  -2.248850
O  -1.847473   2.810045  -2.439793
C  -3.316489   3.023110  -2.486785
C  -4.036842   1.973361  -1.644613
H  -3.753288   0.954796  -1.972982
H  -5.134138   2.088417  -1.762433
H  -3.807750   2.070897  -0.564215
O   3.807039   1.323403  -2.398349
C   4.973606   1.276639  -3.291549
H   5.606587   2.173322  -3.083826
C   5.752967  -0.009626  -3.051859
H   6.626573  -0.050377  -3.735715
H   5.110729  -0.892508  -3.254748
H   6.129731  -0.081085  -2.011329
C   4.399304   1.372717  -4.695713
H   5.222770   1.358462  -5.438912
H   3.826124   2.312494  -4.828244
H   3.725911   0.514879  -4.904154
H  -1.869829   3.064554  -0.311053
H   0.676140   3.194774  -2.163336
H   0.589549   3.496796  -0.300496
H   1.631048   1.042107  -2.048129
C  -3.635754   2.851182  -3.970572
H  -3.067755   3.584027  -4.579505
H  -4.718420   3.012149  -4.148468
H  -3.367872   1.829794  -4.309855
C  -3.623878   4.448711  -2.020991
H  -3.056381   5.188739  -2.622303
H  -3.371996   4.596462  -0.950755
H  -4.706800   4.658832  -2.142998
H  -6.294336   0.190543   1.116805
C  -2.053505  -4.150304   0.883320
H  -3.037615  -3.897681   1.328802
H  -1.766843  -5.154991   1.258208
H  -2.159525  -4.221517  -0.213916
C  -0.770683  -3.261166   2.822906
H  -1.725777  -3.104130   3.360187
H  -0.017543  -2.548832   3.206859
H  -0.422980  -4.287547   3.063271
C  -4.054578  -3.176137  -1.909676
H  -4.147813  -3.982194  -1.152272
H  -5.076882  -2.794015  -2.111041
H  -3.686649  -3.634771  -2.851472
C  -2.856979  -0.960652   4.645686
H  -3.846811  -0.519141   4.885568
H  -2.196142  -0.786473   5.520779
H  -3.002934  -2.056900   4.544283
C   1.831843  -1.916765  -0.899108
H   1.168739  -1.938555  -1.785363
H   2.513397  -2.791780  -0.938794
H   2.454205  -1.003993  -0.955323
C   1.946464  -1.705442   1.599068
C   3.745033  -1.288442   3.759303
C   3.060305  -2.553246   1.795209
C   1.754533  -0.647810   2.507548
C   2.645040  -0.438986   3.576167
C   3.945309  -2.352370   2.864003
H   3.241806  -3.393221   1.104478
H   0.904588   0.036983   2.379650
H   2.476673   0.408353   4.259685
H   4.803876  -3.032222   2.994361
H   4.443520  -1.126700   4.596813
N   4.082298   2.951129   2.961183
O   5.166685   3.375250   3.393027
O   3.050841   2.863316   3.645482
94
4_HII
Ru  -0.543082   0.244285  -0.863483
C   0.973988  -0.649133  -1.883396
C  -1.662112  -0.173338  -2.431967
C  -0.157711  -0.497653  -2.941346
Cl  -0.421511   2.487081  -1.796317
Cl  -0.847603  -1.956839   0.128538
H   1.054443  -1.723966  -1.532300
H  -2.075851   0.749670  -2.979361
H  -0.299617  -1.501502  -3.392242
H   0.102154   0.278225  -3.688344
C  -0.799355   1.081851   0.981926
N   0.221121   1.394955   1.821828
C  -0.250779   1.988470   3.096084
C  -1.741832   2.216498   2.829553
N  -1.962768   1.495053   1.550287
H  -0.061147   1.270267   3.939968
H   0.309280   2.936474   3.306886
H  -2.403402   1.786771   3.626214
H  -1.999068   3.302551   2.701284
C   4.938760   0.850930  -2.736397
C   3.827958   1.663764  -3.007343
C   2.542623   1.192250  -2.713150
C   2.319904  -0.083335  -2.149992
C   3.470129  -0.898657  -1.877924
C   4.764762  -0.421018  -2.171910
H   5.958797   1.204808  -2.960849
H   3.960879   2.665384  -3.446407
H   1.669079   1.832061  -2.902214
H   5.648708  -1.044768  -1.966858
C   4.436767   0.875589   1.522652
C   3.818863   2.060050   1.081402
C   2.426775   2.242737   1.141287
C   1.633283   1.179181   1.641301
C   2.220866  -0.015150   2.122869
C   3.620942  -0.145431   2.038942
H   4.441586   2.883495   0.691358
H   4.086268  -1.069258   2.420882
C  -6.074005   1.192994   0.477481
C  -5.318114   2.322698   0.119517
C  -3.948240   2.434932   0.425882
C  -3.318250   1.351467   1.087865
C  -4.056552   0.210370   1.492220
C  -5.423872   0.152099   1.166226
H  -5.811465   3.162241  -0.400063
H  -6.002897  -0.732904   1.482251
C   1.389101  -1.111704   2.731219
H   0.688204  -1.545185   1.986016
H   2.036264  -1.922491   3.120784
H   0.769878  -0.737854   3.574742
C   1.809604   3.545364   0.710424
H   1.119502   3.400529  -0.146262
H   1.213873   4.006278   1.527906
H   2.594130   4.269669   0.414203
C   5.935805   0.725121   1.455287
H   6.285308  -0.161480   2.021290
H   6.275571   0.610962   0.402213
H   6.451900   1.620668   1.861907
C  -3.201399   3.698119   0.089902
H  -3.814297   4.353047  -0.561070
H  -2.959495   4.279726   1.006912
H  -2.243989   3.482528  -0.426282
C  -3.410779  -0.895618   2.280378
H  -4.163068  -1.648591   2.588295
H  -2.621225  -1.401662   1.685661
H  -2.919088  -0.507211   3.198459
C  -7.535432   1.088662   0.122427
H  -8.108028   0.546117   0.902851
H  -7.995485   2.087840  -0.018387
H  -7.672589   0.526459  -0.828738
O  -2.499299  -1.260216  -2.462428
C  -3.789528  -1.129555  -3.183642
C  -3.521859  -0.860135  -4.667049
H  -2.876796  -1.652799  -5.099888
H  -3.030256   0.121346  -4.826387
H  -4.479829  -0.849793  -5.228039
C  -4.642922  -0.038114  -2.535970
H  -4.776842  -0.243563  -1.457048
H  -5.642860  -0.006375  -3.017619
H  -4.186264   0.966338  -2.645014
C  -4.429224  -2.503698  -2.989969
H  -4.577023  -2.714427  -1.911074
H  -3.785077  -3.299461  -3.417029
H  -5.415602  -2.541398  -3.496068
O   3.222849  -2.141734  -1.367690
C   4.293471  -3.122572  -1.256079
H   4.993340  -2.982160  -2.116627
C   5.033016  -2.953930   0.067147
H   5.838553  -3.714224   0.149376
H   4.332472  -3.094929   0.916426
H   5.495348  -1.951857   0.158299
C   3.612544  -4.479506  -1.375492
H   4.364404  -5.292128  -1.301439
H   3.088008  -4.575953  -2.347662
H   2.869858  -4.615753  -0.560976
94
TS4-5_HII
Ru  -0.487693   0.280995  -0.876993
C   0.936089  -0.648915  -2.166112
C  -1.920094  -0.058143  -2.074306
C  -0.218260  -0.351614  -3.011120
Cl  -0.517365   2.556439  -1.749964
Cl  -0.593439  -1.927718   0.122976
H   1.014884  -1.732629  -1.854057
H  -2.341398   0.831911  -2.694887
H  -0.678330  -1.252868  -3.453138
H  -0.152650   0.516296  -3.693799
C  -0.770088   1.028751   1.034575
N   0.230507   1.207897   1.939569
C  -0.232587   1.850333   3.193601
C  -1.753873   1.865617   3.020860
N  -1.930049   1.445033   1.607736
H   0.104454   1.252808   4.080609
H   0.209165   2.880651   3.274396
H  -2.276590   1.135009   3.696301
H  -2.207040   2.878552   3.181650
C   4.869618   1.047498  -2.720362
C   3.742150   1.844426  -2.968886
C   2.462855   1.313601  -2.762248
C   2.265380  -0.008254  -2.306461
C   3.430880  -0.804167  -2.046204
C   4.718296  -0.268454  -2.258931
H   5.884251   1.448173  -2.881434
H   3.856978   2.880710  -3.324915
H   1.576763   1.939127  -2.941491
H   5.614389  -0.879292  -2.068283
C   4.459428   0.801716   1.617829
C   3.809059   1.960163   1.155396
C   2.413250   2.113041   1.222842
C   1.647203   1.038868   1.746040
C   2.270164  -0.129093   2.248848
C   3.672345  -0.227895   2.160661
H   4.408980   2.791641   0.746949
H   4.162358  -1.133606   2.555948
C  -5.997500   1.418759   0.349039
C  -5.194777   2.560988   0.184209
C  -3.836908   2.580052   0.556086
C  -3.271590   1.395844   1.091237
C  -4.056456   0.233860   1.296313
C  -5.409472   0.270278   0.909742
H  -5.640342   3.480648  -0.232927
H  -6.027097  -0.630162   1.072694
C   1.467209  -1.229275   2.887351
H   0.741131  -1.657490   2.164787
H   2.130808  -2.039047   3.250601
H   0.880528  -0.857309   3.755181
C   1.771775   3.402523   0.785842
H   1.101287   3.254997  -0.086197
H   1.149068   3.843342   1.593729
H   2.544984   4.146909   0.510545
C   5.961798   0.691578   1.550361
H   6.329046  -0.226092   2.051795
H   6.312313   0.667896   0.495062
H   6.453154   1.565646   2.029246
C  -3.023365   3.838099   0.407862
H  -3.641024   4.657671  -0.010103
H  -2.620825   4.182218   1.385362
H  -2.152448   3.670113  -0.259337
C  -3.478781  -0.998351   1.937255
H  -4.251700  -1.786007   2.037948
H  -2.630442  -1.404718   1.347047
H  -3.083126  -0.781809   2.953332
C  -7.443149   1.415866  -0.077818
H  -8.064457   0.778664   0.584909
H  -7.871704   2.438748  -0.081580
H  -7.551861   1.011558  -1.109733
O  -2.690522  -1.155926  -2.075905
C  -3.837574  -1.241435  -3.049018
C  -3.311906  -1.143641  -4.482082
H  -2.566873  -1.938919  -4.691010
H  -2.849011  -0.156936  -4.687289
H  -4.156385  -1.272194  -5.191081
C  -4.856649  -0.149254  -2.731017
H  -5.185463  -0.220660  -1.677210
H  -5.741751  -0.266836  -3.390862
H  -4.443989   0.866182  -2.900097
C  -4.406870  -2.628994  -2.765455
H  -4.738151  -2.706514  -1.709847
H  -3.644026  -3.412022  -2.952653
H  -5.278600  -2.822944  -3.423691
O   3.200856  -2.086128  -1.633566
C   4.301636  -3.026648  -1.478889
H   5.043002  -2.841940  -2.295511
C   4.956614  -2.858791  -0.111467
H   5.783424  -3.591302   0.004352
H   4.212081  -3.039709   0.691617
H   5.374320  -1.842462   0.025375
C   3.678525  -4.404289  -1.661306
H   4.454682  -5.190845  -1.561766
H   3.211400  -4.498685  -2.662574
H   2.898612  -4.582768  -0.891052
94
5_HII
Ru  -1.091480   0.388203   0.158231
C   1.483609   2.460620  -0.261536
C  -2.680548   0.530825  -0.745457
C   0.131660   2.580686  -0.132613
Cl  -1.914176   1.556028   2.104810
Cl   0.137159  -0.468739  -1.700900
H   1.877390   1.814381  -1.064098
H  -3.569951  -0.130958  -0.645683
H  -0.533872   2.196544  -0.954922
H  -0.336149   3.268106   0.594602
C  -1.410031  -1.320654   1.078042
N  -0.349934  -1.959602   1.686406
C  -0.783815  -2.961592   2.678653
C  -2.228292  -3.214347   2.253991
N  -2.540962  -2.003032   1.457130
H  -0.138951  -3.876432   2.626563
H  -0.714319  -2.530777   3.716600
H  -2.335883  -4.129744   1.606120
H  -2.933345  -3.308409   3.119238
C   4.443211   4.325011   2.234318
C   3.109060   4.267611   2.668782
C   2.148235   3.663229   1.850373
C   2.480748   3.110109   0.591842
C   3.846112   3.178501   0.167091
C   4.813911   3.787413   0.992231
H   5.213890   4.796807   2.866059
H   2.820567   4.686832   3.645733
H   1.103952   3.590643   2.196370
H   5.865440   3.849185   0.670742
C   3.769049  -0.912228   1.382182
C   2.948827  -0.300298   2.343406
C   1.587846  -0.637297   2.489594
C   1.035387  -1.587041   1.595147
C   1.852383  -2.272335   0.658364
C   3.206716  -1.914844   0.568391
H   3.378894   0.461513   3.016333
H   3.843708  -2.436447  -0.166682
C  -6.503111  -2.027627  -0.089674
C  -6.214306  -1.445735   1.157304
C  -4.903720  -1.397018   1.673044
C  -3.856678  -1.938177   0.892097
C  -4.108667  -2.530085  -0.372239
C  -5.434813  -2.560715  -0.838989
H  -7.036338  -1.021912   1.759617
H  -5.639499  -3.025860  -1.819225
C   1.291851  -3.365754  -0.211492
H   2.098403  -3.857406  -0.790934
H   0.776064  -4.144928   0.389389
H   0.551852  -2.953623  -0.927751
C   0.793012  -0.045309   3.624875
H   0.900508  -0.676085   4.536133
H   1.172049   0.964094   3.884343
H  -0.283391   0.047969   3.394720
C   5.207271  -0.496868   1.208692
H   5.849915  -1.353343   0.917199
H   5.291411   0.266390   0.403217
H   5.619803  -0.045194   2.133576
C  -4.623697  -0.783700   3.018863
H  -3.817883  -0.024009   2.951259
H  -5.534886  -0.307135   3.431957
H  -4.284792  -1.548374   3.752140
C  -2.983507  -3.079022  -1.210661
H  -2.329675  -2.265305  -1.593782
H  -2.323650  -3.757108  -0.630218
H  -3.377493  -3.641139  -2.080345
C  -7.912776  -2.077828  -0.624105
H  -8.647072  -1.720042   0.124908
H  -8.020903  -1.446141  -1.533062
H  -8.196481  -3.110721  -0.919350
O  -2.844225   1.546147  -1.602345
C  -4.158145   1.731711  -2.326173
C  -4.400030   0.519186  -3.222885
H  -4.560959  -0.405085  -2.632149
H  -3.541432   0.361710  -3.907636
H  -5.308967   0.689989  -3.837176
C  -5.265341   1.938908  -1.294635
H  -5.021034   2.787762  -0.623366
H  -5.431355   1.033289  -0.675938
H  -6.216955   2.170888  -1.817359
C  -3.912140   2.993962  -3.146683
H  -3.679837   3.853531  -2.485504
H  -4.818513   3.241282  -3.736705
H  -3.066389   2.847400  -3.849019
O   4.114166   2.616725  -1.049871
C   5.443302   2.741882  -1.636873
H   6.203989   2.537151  -0.842867
C   5.515845   1.652060  -2.696504
H   6.509680   1.666357  -3.189253
H   4.738929   1.811400  -3.473752
H   5.360677   0.649500  -2.248187
C   5.635381   4.140172  -2.216551
H   4.880922   4.333344  -3.008220
H   5.537200   4.927596  -1.442301
H   6.645438   4.228920  -2.668916
94
TS5-6_HII
Ru   0.670165  -0.092851  -0.190579
C  -2.988720  -2.150872  -0.241166
C   2.057077  -1.236447  -0.528594
C  -1.719601  -2.613478  -0.145508
Cl   0.416826  -0.651551   2.096513
Cl   0.021492   0.240818  -2.435957
H  -3.399453  -1.940112  -1.245177
H   3.150001  -1.033111  -0.523907
H  -1.108142  -2.757808  -1.049207
H  -1.256413  -2.881724   0.816486
C   1.602705   1.565181   0.128319
N   0.918263   2.765255   0.164366
C   1.726957   3.861182   0.732091
C   3.144846   3.303562   0.615512
N   2.903525   1.849973   0.475266
H   1.574456   4.807274   0.151060
H   1.426729   4.046586   1.801886
H   3.687741   3.690637  -0.292530
H   3.775966   3.509516   1.518178
C  -5.701566  -1.439591   3.022083
C  -4.324450  -1.539716   3.275210
C  -3.445685  -1.768896   2.209494
C  -3.906127  -1.906805   0.881452
C  -5.310104  -1.791143   0.641497
C  -6.196044  -1.557304   1.713817
H  -6.408332  -1.258564   3.848759
H  -3.934785  -1.430135   4.299785
H  -2.361189  -1.816679   2.397094
H  -7.279918  -1.473714   1.536796
C  -3.239669   3.411692  -0.519635
C  -2.780155   3.008280   0.744296
C  -1.412749   2.794922   1.012810
C  -0.490296   2.956097  -0.050327
C  -0.914878   3.422433  -1.322690
C  -2.286949   3.633870  -1.533473
H  -3.505967   2.864370   1.563640
H  -2.622776   3.986421  -2.523884
C   6.430423  -0.521676   0.300060
C   5.761686  -0.301383   1.520106
C   4.580539   0.458627   1.595359
C   4.052876   0.998348   0.396936
C   4.699243   0.801264  -0.846866
C   5.883822   0.038233  -0.869184
H   6.176496  -0.728047   2.449878
H   6.395442  -0.117931  -1.834766
C   0.079784   3.701563  -2.418287
H   0.585743   2.767839  -2.737617
H  -0.424409   4.142063  -3.301419
H   0.868351   4.409771  -2.085262
C  -0.983453   2.479084   2.423087
H   0.051761   2.100559   2.481441
H  -1.061868   3.391173   3.055987
H  -1.643495   1.710379   2.874275
C  -4.712580   3.597234  -0.782853
H  -4.893472   4.285433  -1.633519
H  -5.193086   2.625275  -1.036914
H  -5.240615   3.995028   0.108313
C   3.885263   0.682115   2.912007
H   4.436691   0.190492   3.737752
H   3.803497   1.763927   3.153476
H   2.849776   0.282212   2.889999
C   4.109082   1.341450  -2.123010
H   4.822032   1.235416  -2.964502
H   3.176097   0.799778  -2.394060
H   3.832345   2.412559  -2.036940
C   7.689404  -1.351289   0.255125
H   8.199390  -1.269099  -0.725514
H   8.406222  -1.044216   1.045849
H   7.465024  -2.427154   0.428546
O   1.716271  -2.503306  -0.805105
C   2.781883  -3.550733  -1.025076
C   1.964950  -4.802290  -1.326582
H   1.345621  -4.658312  -2.235335
H   1.295918  -5.048830  -0.476960
H   2.644015  -5.662666  -1.498339
C   3.588663  -3.700384   0.263426
H   4.154352  -2.777058   0.504920
H   4.320257  -4.527570   0.148638
H   2.921209  -3.940497   1.116459
C   3.641782  -3.144975  -2.220389
H   4.231861  -2.228297  -2.016185
H   3.010293  -2.972955  -3.116237
H   4.358170  -3.961095  -2.451224
O  -5.701564  -1.958520  -0.660037
C  -7.079997  -1.684086  -1.043095
H  -7.759545  -2.172559  -0.301315
C  -7.330081  -0.179605  -1.087614
H  -8.380627   0.023660  -1.384241
H  -6.658949   0.297766  -1.833243
H  -7.154382   0.298910  -0.103018
C  -7.259539  -2.349651  -2.399946
H  -8.301724  -2.215433  -2.755363
H  -7.048104  -3.436483  -2.337623
H  -6.574864  -1.900769  -3.150325
68
6_HII
Ru   0.654767  -0.082375  -0.174896
C   2.031057  -1.242326  -0.496925
Cl   0.333683  -0.631570   2.100545
Cl  -0.004452   0.235298  -2.416987
H   3.126236  -1.050915  -0.502831
C   1.585185   1.575160   0.136129
N   0.902202   2.776594   0.172508
C   1.717425   3.874001   0.727943
C   3.133574   3.313131   0.602782
N   2.888338   1.859339   0.473899
H   1.562069   4.817228   0.143012
H   1.427089   4.065629   1.799325
H   3.669473   3.693885  -0.312150
H   3.772449   3.523791   1.498907
C  -3.255623   3.440831  -0.499770
C  -2.792814   3.048703   0.765258
C  -1.424213   2.827797   1.029916
C  -0.506411   2.969878  -0.038553
C  -0.935110   3.425173  -1.315316
C  -2.305436   3.643216  -1.522083
H  -3.515883   2.922576   1.589890
H  -2.643225   3.986659  -2.515161
C   6.399729  -0.533809   0.285786
C   5.737945  -0.307479   1.508875
C   4.562002   0.459669   1.588123
C   4.032700   1.001685   0.391220
C   4.669964   0.796051  -0.855556
C   5.849652   0.025073  -0.882044
H   6.154259  -0.735603   2.437324
H   6.354448  -0.138142  -1.850034
C   0.057306   3.690783  -2.416266
H   0.576259   2.757697  -2.714883
H  -0.451167   4.105801  -3.309175
H   0.835584   4.416903  -2.097338
C  -0.988662   2.530821   2.442093
H   0.030128   2.109473   2.496620
H  -1.017374   3.462401   3.050686
H  -1.674750   1.806014   2.925313
C  -4.724951   3.650348  -0.764374
H  -4.907681   4.593218  -1.321946
H  -5.137913   2.826028  -1.387287
H  -5.310262   3.683028   0.176340
C   3.871972   0.686871   2.907286
H   4.429783   0.202303   3.732883
H   3.784949   1.769348   3.143283
H   2.838521   0.281035   2.893659
C   4.075633   1.333520  -2.131068
H   4.791023   1.237707  -2.971791
H   3.149800   0.781229  -2.405618
H   3.785856   2.400821  -2.042741
C   7.659229  -1.362592   0.239231
H   8.112503  -1.362302  -0.772090
H   8.418321  -0.985003   0.957347
H   7.454421  -2.419193   0.519457
O   1.670049  -2.508801  -0.749918
C   2.720276  -3.571181  -0.974763
C   1.886272  -4.817970  -1.247288
H   1.249412  -4.676807  -2.144229
H   1.233181  -5.050387  -0.381520
H   2.554251  -5.685806  -1.424567
C   3.547404  -3.713666   0.301534
H   4.127132  -2.793855   0.522111
H   4.268167  -4.549925   0.184177
H   2.892321  -3.936732   1.168686
C   3.563088  -3.187230  -2.189155
H   4.165800  -2.274319  -2.005042
H   2.917670  -3.018197  -3.075582
H   4.267228  -4.012892  -2.423585
80
CHCl3-HII
Ru  -0.985017   1.066728   0.369684
C   0.763935   1.035995  -0.217801
Cl  -1.540938   3.775417  -0.222832
Cl  -0.796905   2.048623   2.517374
Cl  -1.977232   0.612843  -1.739304
H   1.168430   0.080373  -0.607388
C  -1.042235  -0.736172   1.117348
N  -0.046359  -1.561701   1.582471
C  -0.577217  -2.803652   2.191102
C  -2.065579  -2.491073   2.351449
N  -2.236772  -1.322830   1.466298
H  -0.388701  -3.677953   1.507794
H  -0.062580  -3.003515   3.166414
H  -2.732566  -3.331223   2.026487
H  -2.334433  -2.211953   3.408348
C   3.453273   4.287478  -0.974902
C   3.424810   3.181567  -1.839115
C   2.532789   2.120140  -1.591902
C   1.654106   2.167151  -0.454766
C   1.715613   3.302169   0.391040
C   2.607816   4.349933   0.144361
H   4.154082   5.112217  -1.186906
H   4.095737   3.161643  -2.712471
H   1.054473   3.325286   1.269417
H   2.646626   5.215511   0.824455
C   4.142146  -1.680016   0.832094
C   3.633334  -1.078872   1.996201
C   2.251264  -1.005072   2.256967
C   1.360292  -1.535587   1.296100
C   1.837289  -2.161790   0.116318
C   3.226157  -2.221154  -0.090709
H   4.333984  -0.657624   2.737599
H   3.603414  -2.709393  -1.006088
C  -6.213872  -0.140690   0.494386
C  -5.601105   0.319240   1.669533
C  -4.287253  -0.052350   2.027031
C  -3.561603  -0.877183   1.135039
C  -4.170125  -1.401810  -0.037119
C  -5.484517  -1.015104  -0.336965
H  -6.166748   0.977263   2.351956
H  -5.958816  -1.416040  -1.249479
C   0.886095  -2.706579  -0.919229
H   1.437402  -3.243260  -1.716454
H   0.143038  -3.406663  -0.483696
H   0.304114  -1.887881  -1.399247
C   1.741172  -0.371096   3.523386
H   1.107211  -1.074295   4.105624
H   2.582578  -0.054780   4.171188
H   1.108583   0.513661   3.306478
C   5.624542  -1.725773   0.561062
H   5.936228  -2.712542   0.158682
H   5.912308  -0.963337  -0.197149
H   6.214813  -1.521343   1.476881
C  -3.737303   0.368536   3.366211
H  -2.634121   0.341394   3.401034
H  -4.058959   1.399027   3.621008
H  -4.129459  -0.298981   4.166212
C  -3.440821  -2.381054  -0.918311
H  -4.089508  -2.715530  -1.752070
H  -2.527747  -1.925354  -1.350540
H  -3.125764  -3.282331  -0.348910
C  -7.617855   0.269913   0.129108
H  -8.248107  -0.612782  -0.111657
H  -8.107492   0.830759   0.950127
H  -7.622239   0.919801  -0.773526
O   2.385423   1.029702  -2.395385
C   3.253875   0.846045  -3.553440
H   3.341023   1.826295  -4.084291
C   2.519913  -0.146721  -4.442984
H   3.102525  -0.331798  -5.368742
H   1.520807   0.240992  -4.727660
H   2.383044  -1.115171  -3.916572
C   4.628676   0.347099  -3.120192
H   5.279013   0.210354  -4.009696
H   5.132248   1.058348  -2.434698
H   4.535915  -0.630187  -2.601139
C  -1.539213   4.157492  -1.997377
Cl  -2.608880   5.557996  -2.314467
Cl   0.119354   4.466928  -2.570581
H  -1.952402   3.256097  -2.525912
84
CHCl3-HC1Ph
Ru   1.613197   1.304369   0.352765
C   1.566740  -0.437862  -0.261566
Cl   2.538307   1.130191   2.517263
Cl   1.545899   2.450255  -1.697550
H   0.604596  -0.809227  -0.679223
C  -0.173669   1.472358   1.011034
N  -1.112893   0.582483   1.426419
C  -2.134801   1.176444   2.404321
C  -1.455685   2.521331   2.722401
C  -0.649815   2.890673   1.456203
H  -2.197955   3.301555   3.024190
H  -0.734643   2.377489   3.570694
C   4.757397  -3.248607  -0.806436
C   3.730151  -3.162783  -1.759086
C   2.697165  -2.218308  -1.598291
C   2.688548  -1.351352  -0.451982
C   3.754691  -1.459734   0.475630
C   4.774198  -2.401824   0.313404
H   5.558180  -3.992922  -0.951244
H   3.747581  -3.834578  -2.631698
H   3.742717  -0.798980   1.354195
H   5.580834  -2.478068   1.059441
C  -1.557047  -3.520230   0.344525
C  -0.740795  -3.167726   1.423809
C  -0.553032  -1.822945   1.800764
C  -1.214203  -0.814103   1.043786
C  -2.016269  -1.153876  -0.082053
C  -2.181848  -2.516493  -0.401281
H  -0.224576  -3.955906   1.995478
H  -2.819659  -2.785172  -1.260113
C  -2.670779  -0.134111  -0.992874
H  -3.763856  -0.345848  -1.036676
H  -2.567463   0.879591  -0.576141
C   0.384741  -1.529317   2.952967
H   0.400179  -0.445945   3.167205
H   1.418903  -1.768152   2.613214
O   1.693396  -2.009027  -2.495822
C   1.555527  -2.894092  -3.651831
H   2.574043  -3.083078  -4.070805
C   0.736830  -2.112183  -4.666874
H   0.620677  -2.707262  -5.596004
H   1.234364  -1.155190  -4.924412
H  -0.274157  -1.886740  -4.268468
C   0.892574  -4.202698  -3.236782
H   0.777663  -4.866549  -4.119295
H   1.489460  -4.745815  -2.476076
H  -0.114628  -4.004966  -2.812620
H  -1.699285  -4.580929   0.079381
C  -2.270012   0.308739   3.659522
H  -2.994158   0.801299   4.341837
H  -1.311291   0.208524   4.201485
H  -2.664188  -0.701384   3.425930
C  -3.527693   1.329978   1.773197
H  -3.942715   0.343393   1.482536
H  -3.532653   1.997044   0.892471
H  -4.209803   1.764901   2.533073
C   0.091704  -2.320902   4.234611
H  -0.927650  -2.116218   4.623171
H   0.818753  -2.047538   5.027895
H   0.174181  -3.416825   4.079733
C  -2.101706  -0.145806  -2.419319
H  -2.616071   0.613234  -3.045818
H  -2.237425  -1.132755  -2.909558
H  -1.015309   0.085521  -2.426194
C   0.517028   3.849405   1.763550
H   1.168644   3.453730   2.566537
H   0.121842   4.834466   2.085776
H   1.133427   4.033320   0.855662
C  -1.543889   3.569146   0.392616
C  -3.177230   4.931670  -1.492444
C  -2.309452   4.695664   0.768513
C  -1.601092   3.152764  -0.950566
C  -2.412053   3.823840  -1.882564
C  -3.118360   5.367941  -0.158649
H  -2.277986   5.060269   1.808514
H  -0.989765   2.305588  -1.284146
H  -2.434398   3.474879  -2.928330
H  -3.707247   6.242025   0.165608
H  -3.812837   5.457941  -2.223356
Cl   4.532923   1.742094  -0.020637
C   5.036136   1.693910  -1.753298
H   4.156097   2.024113  -2.368402
Cl   5.481162   0.033146  -2.234014
Cl   6.387962   2.836192  -2.035231
84
CHCl3-HC1Ph*
Ru  -0.493808   0.990261  -0.398605
C   1.289469   1.053370  -0.868891
Cl  -0.427383   2.369756   1.478914
Cl  -1.374199   0.504209  -2.519124
H   1.942216   0.161484  -0.770243
C  -0.567789  -0.757428   0.346143
N  -1.690343  -1.264291   0.933833
C  -1.650131  -2.757815   1.214577
C  -0.137374  -3.020971   1.127016
C   0.488230  -1.895809   0.247674
H   0.302077  -2.966344   2.155664
H   0.088031  -4.037336   0.714344
C   3.241160   4.458417  -2.596751
C   3.838042   3.193155  -2.688895
C   3.200869   2.064933  -2.131889
C   1.938300   2.214988  -1.454998
C   1.372553   3.517609  -1.388301
C   2.007539   4.628683  -1.944591
H   3.756726   5.325839  -3.041458
H   4.804256   3.091077  -3.207558
H   0.421813   3.647626  -0.848046
H   1.547347   5.626286  -1.867400
C  -4.980693   1.237015   1.994480
C  -4.977398   0.588267   0.755550
C  -3.923096  -0.263644   0.368834
C  -2.838360  -0.438125   1.279947
C  -2.840894   0.194324   2.556892
C  -3.922355   1.035214   2.882957
H  -5.817974   0.746491   0.063441
H  -3.922116   1.548893   3.858050
C  -1.740076   0.036162   3.589609
H  -0.959968  -0.656272   3.218588
H  -1.234472   1.021428   3.696221
C  -4.011990  -0.973000  -0.970251
H  -4.520999  -1.951574  -0.811925
H  -2.993227  -1.213329  -1.326639
O   3.681726   0.795148  -2.212345
C   5.016945   0.548145  -2.755753
H   5.131786   1.152129  -3.689475
C   5.035053  -0.930982  -3.108799
H   6.010435  -1.198572  -3.564605
H   4.232253  -1.174406  -3.834102
H   4.891699  -1.551775  -2.199535
C   6.081565   0.928290  -1.732052
H   7.091982   0.723696  -2.144238
H   6.034143   2.002810  -1.462947
H   5.952123   0.330796  -0.804813
H  -5.814321   1.905393   2.266189
C  -2.440730  -3.550611   0.159890
H  -2.250579  -4.632501   0.320611
H  -2.141317  -3.299559  -0.875153
H  -3.530836  -3.386552   0.263187
C  -2.209150  -3.108113   2.596190
H  -3.264875  -2.785266   2.707086
H  -1.609868  -2.669284   3.414577
H  -2.183048  -4.211516   2.714540
C  -4.765006  -0.212522  -2.066016
H  -4.359557   0.809968  -2.205728
H  -5.851083  -0.126035  -1.853438
H  -4.665915  -0.749460  -3.032094
C  -2.239439  -0.420471   4.969005
H  -2.949534   0.307430   5.413369
H  -1.387250  -0.518618   5.674058
H  -2.757094  -1.401166   4.921842
C   0.595523  -2.322119  -1.234957
H  -0.407289  -2.426520  -1.692556
H   1.106736  -3.302511  -1.321812
H   1.155004  -1.577013  -1.833524
C   1.854753  -1.550774   0.855607
C   4.352737  -1.075074   2.123860
C   3.023113  -2.218045   0.431999
C   1.962153  -0.646346   1.934928
C   3.195826  -0.407328   2.557345
C   4.258354  -1.984615   1.060152
H   2.979272  -2.935389  -0.401818
H   1.070277  -0.101410   2.281095
H   3.252470   0.314430   3.389047
H   5.154974  -2.523548   0.711165
H   5.321693  -0.888623   2.615194
Cl  -2.623929   4.093034  -0.825071
C  -3.155712   4.261840  -2.525755
H  -2.729829   3.399848  -3.110795
Cl  -2.537617   5.787424  -3.240558
Cl  -4.945069   4.189320  -2.646116
5
chloroform
C   0.000115   0.000004  -0.109885
Cl  -1.703435  -0.000000   0.447359
Cl   0.851759  -1.475002   0.447541
Cl   0.851751   1.474988   0.447576
H  -0.000190   0.000010  -1.232590
